# Supplementary material for: Genetic drivers of liver cirrhosis: The role of SERPINA1 and PNPLA3 variants in disease onset and progression
Source: PLoS One. 2025 Sep 26;20(9):e0333051. doi: 10.1371/journal.pone.0333051 (PMC12469243; doi:10.1371/journal.pone.0333051)
Supplement: S1 File — (XLSX) [file pone.0333051.s001.xlsx]

## Sheet: Patients A1AT 2025 all
Z allele	S allele	PNPLA3	Age at LT	Dg. group	HCC	krea	bili	alb	INR	weight	height	BMI	Bilirubin	Kreatinin	hemodialysis	INR	Na	conversion to [mg/dL] a correction to MELD score				MELD score
													[μmol/l]	[μmol/l]			[mmol/l]	Bilirubin	Creatinine	INR	Na
MM	MM	12	56.8323	4	0	109.4	56.8	29.1	1.1	77	165	28.2828	56.8	109.4	ne	1.1	140	3.32164	1.23728	1.1	140	14
MM	MM	12	69.0595	1	0	88.7	34.8	24.8	1.5	91	186	26.3036	34.8	88.7	ne	1.5	135.5	2.03509	1.00317	1.5	135.5	14
MZ	MM	11	29.3689	3	0	59.6	85.9	20.6	2.2	73	177	23.3011	85.9	59.6	ne	2.2	133.1	5.02339	1	2.2	133.1	21
MM	MM	11	50.4613	4	0	88	447.6	27.5	1.55	73	160	28.5156	447.6	88	ne	1.55	136	26.1754	1	1.55	136	24
MM	MM	11	29.5003	4	0	57.2	38	37.7	1	70	188	19.8053	38	57.2	ne	1	144.1	2.22222	1	1	140	9
MM	MM	11	67.3101	2	0	103.4	34.6	31.6	1.1	53	172	17.9151	34.6	103.4	ne	1.1	127.1	2.02339	1.16942	1.1	127.1	12
MM	MM	22	58.0014	2	0	78.1	61.2	28.7	1.4	113	186	32.6627	61.2	78.1	ne	1.4	133	3.57895	1	1.4	133	15
MM	MM	11	66.6064	3	1	58.9	40.8	33.5	1.2	74	176	23.8895	40.8	58.9	ne	1.2	139.2	2.38596	1	1.2	139.2	12
MM	MM	12	68.2546	1	1	494.7	19.3	35.8	1.25	90	182	27.1706	19.3	494.7	ano	1.25	143.4	1.12865	4	1.25	140	23
MM	MM	12	71.8494	1	1	102.7	19.8	30.2	1.3	88	180	27.1605	19.8	102.7	ne	1.3	136	1.15789	1.1615	1.3	136	11
MM	MM	11	28.4298	4	0	67.9	42.4	37.4	1.1	56	180	17.284	42.4	67.9	ne	1.1	140.1	2.47953	1	1.1	140	11
MM	MM	11	66.7077	4	0	83.5	30	33.9	1.1	61	180	18.8272	30	83.5	ne	1.1	139.4	1.75439	1	1.1	139.4	10
MM	MM	12	64.2957	1	1	86.7	14.9	39.9	1.03	95	176	30.6689	14.9	86.7	ne	1.03	135.2	1	1	1.03	135.2	7
MM	MM	11	62.0753	3	1	280.9	40.9	29.9	1.96	117.5	176	37.9326	40.9	280.9	ano	1.96	123	2.39181	4	1.96	125	31
MM	MM	11	65.3607	3	1	91.1	648.8	28.5	1.01	70	163	26.3465	648.8	91.1	ne	1.01	128.8	37.9415	1.03031	1.01	128.8	21
MM	MM	12	60.4162	4	0	126.9	20.7	31.3	1.16	58	164	21.5645	20.7	126.9	ne	1.16	134.1	1.21053	1.4352	1.16	134.1	12
MM	MM	11	50.2752	1	0	116.2	70.4	23.7	1.48	110	177	35.1112	70.4	116.2	ne	1.48	135.6	4.11696	1.31418	1.48	135.6	19
MM	MM	11	59.2882	3	1	76.1	41.5	34.2	1.6	79	175	25.7959	41.5	76.1	ne	1.6	137	2.4269	1	1.6	137	15
MM	MM	11	63.8056	2	0	71.5	87.7	21	2	87	178	27.4587	87.7	71.5	ne	2	136.4	5.12865	1	2	136.4	20
MM	MM	12	45.3717	1	1	85.6	177.4	19.9	2.5	127	190	35.1801	177.4	85.6	ne	2.5	127.1	10.3743	1	2.5	127.1	26
MM	MM	22	40.8734	1	0	81.5	107.6	26.6	1.58	83	182	25.0574	107.6	81.5	ne	1.58	127.8	6.2924	1	1.58	127.8	19
MM	MM	12	71.1869	3	1	61.3	12.9	39.8	1.06	69	163	25.9701	12.9	61.3	ne	1.06	137.6	1	1	1.06	137.6	7
MM	MM	22	27.4716	4	0	62.1	387.4	29.5	1.1	58	167	20.7967	387.4	62.1	ne	1.1	140.9	22.655	1	1.1	140	19
MM	MM	22	54.0753	5	0	68.8	69.9	19.9	1.7	117	194	31.0873	69.9	68.8	ne	1.7	136.7	4.08772	1	1.7	136.7	18
MM	MM	11	62.3655	1	1	78.1	18.6	34.4	1.16	99	180	30.5556	18.6	78.1	ne	1.16	139.2	1.08772	1	1.16	139.2	8
MM	MM	12	46.8556	3	0	574.3	17	24.4	1.32	118	185	34.4777	17	574.3	ano	1.32	136	1	4	1.32	136	23
MM	MM	12	49.0842	3	0	52.4	49	21	1.4	95	180	29.321	49	52.4	ne	1.4	138.1	2.8655	1	1.4	138.1	14
MM	MM	22	49.859	1	0	64.1	138.5	26.1	1.9	101	184	29.8322	138.5	64.1	ne	1.9	138.5	8.09942	1	1.9	138.5	22
MM	MM	22	58.2724	1	0	48.3	17.8	34.1	1.2	78	160	30.4687	17.8	48.3	ne	1.2	134.3	1.04094	1	1.2	134.3	9
MM	MM	12	35.5838	4	0	51.5	9.7	34.5	1.3	54.1	172	18.2869	9.7	51.5	ne	1.3	135	1	1	1.3	135	9
MM	MM	12	62.371	1	0	154.8	31.1	31.4	1.19	103	184	30.423	31.1	154.8	ne	1.19	139.4	1.81871	1.75074	1.19	139.4	16
MM	MM	12	67.0965	1	1	62.4	33.8	44.1	1.07	105	189	29.3945	33.8	62.4	ne	1.07	134.8	1.97661	1	1.07	134.8	10
MM	MM	11	59.9343	4	0	53.1	65.9	34.2	1.2	82	168	29.0533	65.9	53.1	ne	1.2	139.5	3.8538	1	1.2	139.5	14
MM	MM	11	20.627	4	0	67.7	26.4	26.9	0.9	62.5	190	17.313	26.4	67.7	ne	0.9	141.9	1.54386	1	1	140	8
MM	MM	22	45.3415	3	1	51.1	10.6	28.2	1.03	87	178	27.4587	10.6	51.1	ne	1.03	137	1	1	1.03	137	7
MM	MM	12	47.9535	1	1	74.6	60.3	36.5	1.16	56	157	22.719	60.3	74.6	ne	1.16	141	3.52632	1	1.16	140	13
MM	MM	12	26.8145	5	0	70.2	16.3	43	1.3	54	170	18.6851	16.3	70.2	ne	1.3	137.2	1	1	1.3	137.2	9
MM	MM	22	35.7125	4	0	74.4	172.2	35.3	2.04	83	168	29.4076	172.2	74.4	ne	2.04	135.4	10.0702	1	2.04	135.4	23
MM	MM	12	58.5681	1	0	125.3	34.3	32.8	1.2	60	182	18.1138	34.3	125.3	ne	1.2	131.5	2.00585	1.4171	1.2	131.5	14
MM	MM	11	45.1992	4	0	66.2	48.5	38.3	1.16	88	181	26.8612	48.5	66.2	ne	1.16	139.6	2.83626	1	1.16	139.6	12
MM	MM	22	45.3552	1	0	78.9	98.5	24.7	1.88	134	187	38.3197	98.5	78.9	ne	1.88	136.3	5.76023	1	1.88	136.3	20
MM	MM	12	57.5743	3	0	181.9	15.5	25.9	1.11	65	184	19.199	15.5	181.9	ne	1.11	123.9	1	2.05723	1.11	125	15
MM	MM	12	60.1807	4	0	53.5	39.6	33.4	1.58	60	163	22.5827	39.6	53.5	ne	1.58	143.4	2.31579	1	1.58	140	15
MM	MM	11	55.8111	3	1	78.8	21.5	33.9	0.98	82	178	25.8806	21.5	78.8	ne	0.98	134.4	1.25731	1	1	134.4	7
MM	MM	11	39.6578	4	0	79.3	73	35.3	1.36	77	170	26.6436	73	79.3	ne	1.36	135.2	4.26901	1	1.36	135.2	15
MM	MM	22	49.1663	4	0	61.5	82.4	22.9	1.51	61	167	21.8724	82.4	61.5	ne	1.51	144	4.81871	1	1.51	140	17
MM	MM	22	67.781	3	1	49.2	49.3	39.3	1.2	87	174	28.7356	49.3	49.2	ne	1.2	136.9	2.88304	1	1.2	136.9	12
MM	MM	12	56.6133	3	1	66.7	26.2	26.1	1.1	53	160	20.7031	26.2	66.7	ne	1.1	134.4	1.53216	1	1.1	134.4	9
MM	MM	11	55.9562	2	0	166.3	66	22.7	1.66	67	175	21.8776	66	166.3	ne	1.66	119.5	3.85965	1.8808	1.66	125	23
MM	MM	12	20.0794	4	0	87	33.02	37.6	1.7	50	165	18.3655	33.02	87	ne	1.7	139.5	1.93099	1	1.7	139.5	15
MM	MM	22	61.306	1	1	88.4	22.1	37.2	1.2	81	154	34.1542	22.1	88.4	ne	1.2	133.4	1.2924	1	1.2	133.4	9
MM	MM	12	58.5243	3	1	81.5	45.3	25.3	1.2	103	186	29.7722	45.3	81.5	ne	1.2	133.9	2.64912	1	1.2	133.9	12
MM	MM	12	68.3614	3	1	42.3	28.2	35.1	1.2	78	173	26.0617	28.2	42.3	ne	1.2	141.9	1.64912	1	1.2	140	10
MM	MM	11	67.4935	2	1	70.1	163.2	27.4	1.66	83	182	25.0574	163.2	70.1	ne	1.66	134.1	9.54386	1	1.66	134.1	21
MM	MM	12	66.4805	1	1	112.7	29.8	27.6	1.5	65	170	22.4913	29.8	112.7	ne	1.5	137.4	1.74269	1.2746	1.5	137.4	15
MM	MM	12	67.7673	1	0	148.1	261.9	21.6	1.28	102	175	33.3061	261.9	148.1	ne	1.28	130.9	15.3158	1.67496	1.28	130.9	24
MM	MM	11	64.4189	3	0	94.6	61.5	25.4	1.25	87	188	24.6152	61.5	94.6	ne	1.25	126.8	3.59649	1.06989	1.25	126.8	14
MM	MM	12	59.1869	4	0	88	281.1	26.6	1.52	91	193	24.4302	281.1	88	ne	1.52	134.2	16.4386	1	1.52	134.2	22
MM	MM	11	65.0678	3	1	74.2	30.6	37.1	1.09	87	182	26.2649	30.6	74.2	ne	1.09	137.9	1.78947	1	1.09	137.9	10
MM	MM	12	63.5373	1	0	111.1	30.2	34.5	1.2	58	166	21.048	30.2	111.1	ne	1.2	132.6	1.76608	1.2565	1.2	132.6	13
MM	MM	11	38.8583	4	0	50.2	60.8	35.8	0.99	57	169	19.9573	60.8	50.2	ne	0.99	136.7	3.55556	1	1	136.7	11
MM	MM	22	57.5715	1	1	56.6	18.9	30.7	0.99	83	180	25.6173	18.9	56.6	ne	0.99	141.8	1.10526	1	1	140	7
MM	MM	11	61.3224	2	0	108.7	13	24.7	1.29	115	164	42.7573	13	108.7	ne	1.29	135.4	1	1.22936	1.29	135.4	11
MM	MM	12	52.4079	3	1	60.5	16.3	44.3	0.9	84	179	26.2164	16.3	60.5	ne	0.9	134.9	1	1	1	134.9	6
MM	MM	12	63.8357	1	0	636.1	15	30.2	1.1	81	187	23.1634	15	636.1	ano	1.1	136.6	1	4	1.1	136.6	21
MM	MM	22	60.5613	4	1	75.6	490.7	29.5	1.72	45	161	17.3604	490.7	75.6	ne	1.72	141	28.6959	1	1.72	140	25
MM	MM	11	59.6331	1	0	164.6	21.7	29.9	1.14	90.5	171	30.9497	21.7	164.6	ne	1.14	137.9	1.26901	1.86157	1.14	137.9	15
MZ	MM	12	53.7851	1	0	87.4	77	23.5	1.68	76	180	23.4568	77	87.4	ne	1.68	136	4.50292	1	1.68	136	18
MM	MM	22	60.5969	1	1	191.6	18.1	21.5	1.32	60	164	22.3081	18.1	191.6	ne	1.32	132.7	1.05848	2.16693	1.32	132.7	17
MZ	MM	11	53.4867	2	1	77.8	255	16.7	2.48	120	189	33.5937	255	77.8	ne	2.48	125.5	14.9123	1	2.48	125.5	27
MM	MM	11	61.2238	4	0	203.8	601	23.1	1.85	97	179	30.2737	601	203.8	ne	1.85	138.2	35.1462	2.30491	1.85	138.2	35
MM	MM	11	46.5572	4	0	273	625.3	31.2	2.71	93	182	28.0763	625.3	273	ne	2.71	140	36.5673	3.08754	2.71	140	42
MM	MM	11	65.9138	1	0	88.1	94.5	25.5	1.41	100	169	35.0128	94.5	88.1	ne	1.41	131.4	5.52632	1	1.41	131.4	17
MM	MM	12	63.4442	1	0	146.2	41.2	34.9	1.26	105	165	38.5675	41.2	146.2	ne	1.26	138.7	2.40936	1.65347	1.26	138.7	17
MM	MM	22	32.9774	3	0	68.4	55	22.4	2.1	57	165	20.9366	55	68.4	ne	2.1	139.2	3.21637	1	2.1	139.2	19
MM	MM	11	49.6838	1	0	74.2	56.5	28.7	1.47	98	197	25.2519	56.5	74.2	ne	1.47	140.4	3.30409	1	1.47	140	15
MM	MM	12	54.36	1	1	119.5	12.2	47.6	1	73	169	25.5593	12.2	119.5	ne	1	135.3	1	1.3515	1	135.3	9
MM	MM	12	41.577	1	0	68.5	54.3	31.4	1.42	92	170	31.8339	54.3	68.5	ne	1.42	139.5	3.17544	1	1.42	139.5	15
MM	MM	22	67.5893	2	1	74.5	123.1	27.4	1.7	97	184	28.6508	123.1	74.5	ne	1.7	122.1	7.19883	1	1.7	125	20
MM	MM	11	37.1444	4	0	83.6	101.2	41.5	0.97	77	173	25.7276	101.2	83.6	ne	0.97	135.6	5.91813	1	1	135.6	13
MM	MM	12	42.9377	2	0	54.4	233.9	40.2	1.45	86	178	27.143	233.9	54.4	ne	1.45	134.1	13.6784	1	1.45	134.1	20
MM	MM	12	58.8145	3	0	56.2	41.1	25.6	1.48	99	195	26.0355	41.1	56.2	ne	1.48	138.2	2.40351	1	1.48	138.2	14
MM	MM	12	53.9028	3	1	61.4	11.2	29.2	1.06	61	168	21.6128	11.2	61.4	ne	1.06	140.9	1	1	1.06	140	7
MM	MM	11	63.0828	1	0	108.7	28.3	33.3	1.35	73	168	25.8645	28.3	108.7	ne	1.35	134.1	1.65497	1.22936	1.35	134.1	14
MM	MM	11	43.6003	4	0	55.9	62.3	31.4	1.65	75	175	24.4898	62.3	55.9	ne	1.65	140.6	3.64327	1	1.65	140	17
MM	MM	22	60.8843	3	1	66.3	33.6	28.1	1.12	100	175	32.6531	33.6	66.3	ne	1.12	141.3	1.96491	1	1.12	140	10
MM	MM	11	52.0219	4	1	67.7	38.3	24.2	1.47	69	169	24.1588	38.3	67.7	ne	1.47	138.5	2.23977	1	1.47	138.5	14
MM	MM	11	54.0014	1	0	159.5	20.5	27.7	1.56	88.5	190	24.5152	20.5	159.5	ne	1.56	130.9	1.19883	1.80389	1.56	130.9	18
ZZ	MM	11	23.7399	5	0	58.1	25.2	30.9	1.4	66	166	23.9512	25.2	58.1	ne	1.4	143.9	1.47368	1	1.4	140	12
MM	MM	12	32.011	4	0	74	12	32.4	1.2	96	194	25.5075	12	74	ne	1.2	143.7	1	1	1.2	140	8
MZ	MM	22	55.0308	1	0	134.1	18	33.8	1.24	74	172	25.0135	18	134.1	ne	1.24	133.9	1.05263	1.51663	1.24	133.9	13
MZ	MM	12	54.2615	3	0	76.8	41	32.1	1.34	84	176	27.1178	41	76.8	ne	1.34	141.3	2.39766	1	1.34	140	13
MM	MM	11	28.3614	4	0	65.4	269	30.3	1	52	160	20.3125	269	65.4	ne	1	139.2	15.731	1	1	139.2	17
MM	MM	11	34.0014	4	0	59	65.6	20.6	1.63	72	180	22.2222	65.6	59	ne	1.63	137.7	3.83626	1	1.63	137.7	17
MM	MM	12	66.1547	1	0	93.4	14.6	30.9	1.25	83	180	25.6173	14.6	93.4	ne	1.25	128.2	1	1.05632	1.25	128.2	9
MM	MM	11	63.1896	3	1	134.7	31.7	26.4	1.3	58	168	20.5499	31.7	134.7	ne	1.3	124	1.8538	1.52341	1.3	125	16
MM	MM	12	64.8843	1	0	162.2	525.2	24.2	1.75	90	190	24.9307	525.2	162.2	ne	1.75	134	30.7135	1.83443	1.75	134	31
MM	MM	11	68.2902	4	0	106.3	281.5	33	1.41	77	180	23.7654	281.5	106.3	ne	1.41	135.3	16.462	1.20222	1.41	135.3	23
MM	MM	11	51.1622	1	0	677.4	11.5	29.6	1.36	90	176	29.0548	11.5	677.4	ano	1.36	139.6	1	4	1.36	139.6	23
MM	MM	12	67.9042	2	1	347.2	60.2	27.8	1.62	106	165	38.9348	60.2	347.2	ne	1.62	129.2	3.52047	3.92671	1.62	129.2	30
MM	MM	22	38.026	3	0	58.6	85.5	29.3	1.5	65	178	20.5151	85.5	58.6	ne	1.5	135.3	5	1	1.5	135.3	17
MM	MM	22	70.7132	3	1	102.2	89.4	29.1	1.19	100	178	31.5617	89.4	102.2	ne	1.19	136.6	5.22807	1.15585	1.19	136.6	16
MM	MS	11	43.4387	4	0	242.9	21.2	26.1	1.26	95	174	31.378	21.2	242.9	ne	1.26	144.2	1.23977	2.74712	1.26	140	20
MM	MM	11	37.4675	4	1	70.1	56.2	22.1	1.58	80	185	23.3747	56.2	70.1	ne	1.58	130	3.28655	1	1.58	130	16
MM	MM	12	69.3552	2	1	61.1	18.1	39.4	1.03	87	174	28.7356	18.1	61.1	ne	1.03	141.4	1.05848	1	1.03	140	7
MM	MM	12	55.1951	3	1	85	52.6	36.1	1.33	66	167	23.6652	52.6	85	ne	1.33	133.1	3.07602	1	1.33	133.1	14
MM	MM	12	55.4387	1	1	56.7	50.4	27.6	1.4	93	176	30.0232	50.4	56.7	ne	1.4	141	2.94737	1	1.4	140	14
MM	MM	22	56.4381	1	1	57.7	10.7	41.4	1.06	63	167	22.5896	10.7	57.7	ne	1.06	139.1	1	1	1.06	139.1	7
MM	MM	11	64.3696	1	0	109.6	9.1	30	0.96	88	173	29.4029	9.1	109.6	ne	0.96	131.4	1	1.23954	1	131.4	8
MM	MS	12	41.6947	1	0	51.6	270.1	29.6	1.85	58	172	19.6052	270.1	51.6	ne	1.85	126.3	15.7953	1	1.85	126.3	24
MM	MM	11	64.4572	4	0	99.4	22.5	23.8	1.38	79	185	23.0825	22.5	99.4	ne	1.38	138.6	1.31579	1.12418	1.38	138.6	12
MM	MM	12	66.976	1	0	76.2	56.8	26.4	1.32	92	175	30.0408	56.8	76.2	ne	1.32	135.1	3.32164	1	1.32	135.1	14
MM	MM	12	53.1198	1	0	64.9	103	22.5	1.44	99	189	27.7148	103	64.9	ne	1.44	136.6	6.02339	1	1.44	136.6	17
MZ	MM	11	56.4517	1	0	178.4	32.7	24.8	1.49	93	177	29.685	32.7	178.4	ne	1.49	127.4	1.91228	2.01764	1.49	127.4	20
MM	MM	11	58.8364	4	0	96.3	46.8	28.7	1.12	61	156	25.0657	46.8	96.3	ne	1.12	142.1	2.73684	1.08912	1.12	140	12
MM	MM	11	69.4127	4	0	65.7	258.6	23.5	1.45	66	169	23.1084	258.6	65.7	ne	1.45	132	15.1228	1	1.45	132	21
MM	MM	11	19.5893	4	0	54	360.5	27.1	1.28	66	186	19.0773	360.5	54	ne	1.28	136	21.0819	1	1.28	136	21
MM	MM	12	57.3415	4	0	56.1	74.7	31.2	1.4	67	147	31.0056	74.7	56.1	ne	1.4	140	4.36842	1	1.4	140	16
MM	MM	12	50.6749	1	0	86.6	14.6	29	1.25	63	170	21.7993	14.6	86.6	ne	1.25	131.3	1	1	1.25	131.3	9
MM	MM	11	62.6311	2	1	81.1	9.1	38.7	1.17	90	183	26.8745	9.1	81.1	ne	1.17	135.7	1	1	1.17	135.7	8
MM	MM	11	50.423	1	0	50.6	96.2	31.6	1.74	91.5	170	31.6609	96.2	50.6	ne	1.74	136.2	5.62573	1	1.74	136.2	19
MM	MM	11	55.4168	3	0	84.3	47.1	24.8	1.52	93	181	28.3874	47.1	84.3	ne	1.52	133.4	2.75439	1	1.52	133.4	15
MM	MM	22	22.6475	4	0	53.3	79.6	30.9	1.2	55	178	17.3589	79.6	53.3	ne	1.2	137.6	4.65497	1	1.2	137.6	14
MM	MS	11	41.6044	4	0	69	67.4	30.6	1.36	90	170	31.1419	67.4	69	ne	1.36	140.1	3.94152	1	1.36	140	15
MM	MM	11	64	1	1	128.2	16.6	40.5	1.18	75	172	25.3515	16.6	128.2	ne	1.18	141.8	1	1.4499	1.18	140	12
MM	MM	11	64.7912	3	0	86.6	35.6	31.5	1.34	67	173	22.3863	35.6	86.6	ne	1.34	134.7	2.08187	1	1.34	134.7	12
MM	MM	12	-37.0869	2	1	79.2	18.1	48.2	0.96	74	189	20.7161	18.1	79.2	ne	0.96	139.9	1.05848	1	1	139.9	7
MM	MM	11	47.0089	4	0	31.9	52.5	24.8	1.41	60	155	24.974	52.5	31.9	ne	1.41	137.7	3.07018	1	1.41	137.7	15
MM	MM	11	57.744	4	0	60.6	78.9	35.4	1.14	51	165	18.7328	78.9	60.6	ne	1.14	135.4	4.61404	1	1.14	135.4	14
ZZ	MM	22	40.8296	5	0	203	551.5	28.1	2.7	108	199	27.272	551.5	203	ne	2.7	129.3	32.2515	2.29586	2.7	129.3	39
MM	MM	12	69.2375	3	1	61.7	39.7	19.5	1.5	87	185	25.42	39.7	61.7	ne	1.5	139	2.32164	1	1.5	139	14
MM	MM	12	34.36	4	0	73.3	42.5	28.5	1.68	55	156	22.6003	42.5	73.3	ne	1.68	137.1	2.48538	1	1.68	137.1	16
MM	MM	12	48.0027	2	0	53.7	400.6	21.9	2.58	120	189	33.5937	400.6	53.7	ne	2.58	136	23.4269	1	2.58	136	29
MM	MM	12	33.3607	4	0	58.3	173.2	30.4	1.37	73	184	21.5619	173.2	58.3	ne	1.37	142	10.1287	1	1.37	140	19
MM	MM	11	21.8508	4	0	69.9	116.3	37.5	1.37	61	158	24.4352	116.3	69.9	ne	1.37	128.7	6.80117	1	1.37	128.7	17
MM	MM	11	63.8111	2	0	77.2	106.7	28.4	1.63	66	154	27.8293	106.7	77.2	ne	1.63	130.7	6.23977	1	1.63	130.7	19
MM	MM	12	55.6824	1	0	87	498.7	36.3	1.22	66	164	24.539	498.7	87	ne	1.22	141	29.1637	1	1.22	140	21
MM	MM	12	67.8658	1	1	81.4	29.7	40.7	1.21	82	179	25.5922	29.7	81.4	ne	1.21	139.3	1.73684	1	1.21	139.3	11
MM	MS	11	56.8022	3	1	80	14.2	39	1.09	88	180	27.1605	14.2	80	ne	1.09	139.3	1	1	1.09	139.3	7
MM	MM	11	56.7693	3	0	91.6	31.5	27.8	1.26	52	145	24.7325	31.5	91.6	ne	1.26	139.6	1.84211	1.03596	1.26	139.6	12
MM	MM	11	66.6229	4	0	132.6	135.6	20.9	1.28	61	179	19.0381	135.6	132.6	ne	1.28	135.9	7.92982	1.49966	1.28	135.9	21
MM	MM	12	62.6557	4	0	61.1	139.3	29.1	1.63	72	165	26.4463	139.3	61.1	ne	1.63	131.6	8.1462	1	1.63	131.6	20
MM	MM	12	67.4798	1	0	95.9	35.5	26.8	1.49	75	175	24.4898	35.5	95.9	ne	1.49	126.3	2.07602	1.0846	1.49	126.3	14
MM	MM	11	59.9644	3	1	62.8	26.5	39.2	1.24	70	174	23.1206	26.5	62.8	ne	1.24	137.3	1.54971	1	1.24	137.3	10
MM	MM	22	63.7947	2	0	110.4	32.3	31.7	1.22	88	160	34.375	32.3	110.4	ne	1.22	120	1.88889	1.24859	1.22	125	13
MM	MM	12	65.462	1	1	80.6	16.7	40.6	1.06	80	174	26.4236	16.7	80.6	ne	1.06	139.9	1	1	1.06	139.9	7
MM	MM	12	59.2088	1	0	76.5	17.4	28.5	1.15	84	174	27.7447	17.4	76.5	ne	1.15	135.3	1.01754	1	1.15	135.3	8
MM	MM	11	50.9678	4	0	62.3	171.5	31.6	1.32	68	180	20.9877	171.5	62.3	ne	1.32	135.1	10.0292	1	1.32	135.1	18
MM	MM	11	49.6674	3	0	91.4	111.3	38.1	1.1	64	168	22.6757	111.3	91.4	ne	1.1	137.3	6.50877	1.0337	1.1	137.3	15
MM	MM	12	55.3977	3	0	101.2	13.6	28.1	1.22	92	180	28.3951	13.6	101.2	ne	1.22	127	1	1.14454	1.22	127	10
MZ	MM	12	57.2183	2	1	86	30.6	22.6	1.54	100	188	28.2933	30.6	86	ne	1.54	129.7	1.78947	1	1.54	129.7	13
MM	MM	12	44.1451	4	0	77.5	49.1	39.3	1.09	77	174	25.4327	49.1	77.5	ne	1.09	139.1	2.87135	1	1.09	139.1	11
MM	MM	12	66.3491	4	0	69.4	117.9	37.4	1.07	62.5	167	22.4103	117.9	69.4	ne	1.07	141.1	6.89474	1	1.07	140	14
MM	MM	11	52.4353	3	0	106.7	43.8	23.5	1.33	103	187	29.4547	43.8	106.7	ne	1.33	136.6	2.5614	1.20674	1.33	136.6	15
MM	MM	11	35.1978	1	0	54.5	176.4	28.2	1.62	85	176	27.4406	176.4	54.5	ne	1.62	134.8	10.3158	1	1.62	134.8	21
MM	MM	12	40.4846	3	1	77.7	13.8	43.5	1.08	53	172	17.9151	13.8	77.7	ne	1.08	142.5	1	1	1.08	140	7
MM	MM	12	48.0219	1	0	84.3	65.9	37.8	1.26	53	164	19.7055	65.9	84.3	ne	1.26	139.6	3.8538	1	1.26	139.6	14
MM	MM	11	62.371	3	1	71	17.4	37.5	1.02	83	167	29.7608	17.4	71	ne	1.02	138.2	1.01754	1	1.02	138.2	7
MM	MM	12	40.5421	3	0	90.2	35.2	27	1.31	70	171	23.939	35.2	90.2	ne	1.31	135.4	2.05848	1.02013	1.31	135.4	12
MM	MM	12	58.0561	3	1	84.1	28.3	35.4	1.18	55	162	20.9572	28.3	84.1	ne	1.18	142.1	1.65497	1	1.18	140	10
MM	MM	12	63.2334	3	1	85.7	16.4	40.9	1.04	83	181	25.335	16.4	85.7	ne	1.04	144.9	1	1	1.04	140	7
MM	MM	11	69.1472	3	1	69.6	102.1	23.3	1.23	82	168	29.0533	102.1	69.6	ne	1.23	137.9	5.97076	1	1.23	137.9	16
MM	MM	11	21.2512	4	0	68.1	177.6	32.6	1.31	73	190	20.2216	177.6	68.1	ne	1.31	138.6	10.386	1	1.31	138.6	18
MM	MM	22	60.6626	1	1	82	16.6	31.7	1.4	75	175	24.4898	16.6	82	ne	1.4	139	1	1	1.4	139	10
MM	MM	12	63.9014	1	1	69	18.5	35.5	1.19	88	180	27.1605	18.5	69	ne	1.19	139.2	1.08187	1	1.19	139.2	9
MM	MM	11	40.6297	4	0	61.9	33.3	27.3	1.12	66	178	20.8307	33.3	61.9	ne	1.12	141.7	1.94737	1	1.12	140	10
MM	MM	12	49.4209	1	0	86.5	31	28.8	1.45	103	180	31.7901	31	86.5	ne	1.45	140.3	1.81287	1	1.45	140	13
MM	MM	11	37.6646	4	0	70	147.8	29.3	1.16	68	182	20.5289	147.8	70	ne	1.16	141	8.64327	1	1.16	140	16
MM	MM	12	59.9699	3	0	71.9	14.6	33.1	1.22	78	172	26.3656	14.6	71.9	ne	1.22	140.9	1	1	1.22	140	9
MM	MM	12	67.4305	1	0	127.6	15.7	20.7	1.17	130	175	42.449	15.7	127.6	ne	1.17	136.5	1	1.44311	1.17	136.5	12
MM	MM	12	68.1396	1	0	63.3	246.8	29	1.92	78	163	29.3575	246.8	63.3	ne	1.92	125.6	14.4327	1	1.92	125.6	24
MM	MM	11	62.8419	1	1	453.6	8.4	32.2	1.18	93	183	27.7703	8.4	453.6	ne	1.18	135.9	1	4	1.18	135.9	22
MM	MM	11	43.6085	3	1	73.7	44.3	24.9	1.25	85	172	28.7317	44.3	73.7	ne	1.25	136	2.59064	1	1.25	136	13
MM	MM	11	61.1116	2	0	81.5	18.7	30.4	1.3	93	168	32.9507	18.7	81.5	ne	1.3	136.2	1.09357	1	1.3	136.2	10
MZ	MM	12	65.7796	1	0	81	141.7	21.4	1.47	82	166	29.7576	141.7	81	ne	1.47	136.5	8.28655	1	1.47	136.5	19
MM	MM	12	51.321	4	0	67.3	43.9	29.3	1.47	85	183	25.3815	43.9	67.3	ne	1.47	141	2.56725	1	1.47	140	14
MM	MM	12	65.1061	1	1	63.7	24.2	29.4	1.41	93	175	30.3673	24.2	63.7	ne	1.41	141.8	1.4152	1	1.41	140	12
MM	MM	11	56.3012	1	0	75	47.5	20.3	1.53	57	154	24.0344	47.5	75	ne	1.53	136	2.77778	1	1.53	136	15
MM	MM	12	44.0356	3	0	73.1	69.8	22	1.2	60	162	22.8624	69.8	73.1	ne	1.2	137.8	4.08187	1	1.2	137.8	14
MM	MM	11	67.655	2	0	97.1	8.4	41	1.08	111	172	37.5203	8.4	97.1	ne	1.08	138.6	1	1.09817	1.08	138.6	8
MZ	MM	22	52.1068	2	0	176.6	20	30.2	1.13	131	192	35.536	20	176.6	ne	1.13	133.1	1.16959	1.99729	1.13	133.1	15
MM	MM	11	36.0575	5	0	232.8	268.6	36.3	1.35	74.5	184	22.005	268.6	232.8	ne	1.35	126.4	15.7076	2.63289	1.35	126.4	29
MM	MM	11	70.694	1	1	97.7	15.4	21.6	1.51	84	172	28.3937	15.4	97.7	ne	1.51	139.2	1	1.10495	1.51	139.2	12
MM	MS	22	61.8398	4	0	90.5	19	29.9	1.41	88	158	35.2508	19	90.5	ne	1.41	139.4	1.11111	1.02352	1.41	139.4	11
MM	MM	11	47.5455	1	0	112	22.8	24	1.36	69	170	23.8754	22.8	112	ne	1.36	136.9	1.33333	1.26668	1.36	136.9	13
MM	MM	12	62.2861	2	0	66.5	36.2	38	1.48	97	172	32.788	36.2	66.5	ne	1.48	138.5	2.11696	1	1.48	138.5	14
MM	MM	11	66.6092	1	0	90.9	48.3	23.7	1.43	61	167	21.8724	48.3	90.9	ne	1.43	137.2	2.82456	1.02805	1.43	137.2	15
MM	MM	12	70.9322	3	0	58.9	57.7	29.1	1.14	62	150	27.5556	57.7	58.9	ne	1.14	138.1	3.37427	1	1.14	138.1	12
MZ	MM	22	65.4401	1	0	106.2	119.4	23.5	1.83	83	172	28.0557	119.4	106.2	ne	1.83	132.9	6.98246	1.20109	1.83	132.9	22
MM	MM	11	68.4408	1	0	86.7	443.9	19.4	1.78	73	184	21.5619	443.9	86.7	ne	1.78	142	25.9591	1	1.78	140	25
MM	MM	11	61.9411	3	1	73	21.9	23.4	1.14	76	187	21.7335	21.9	73	ne	1.14	141	1.2807	1	1.14	140	9
MM	MM	12	50.538	4	0	84	353.5	23.5	1.7	79	181	24.114	353.5	84	ne	1.7	137	20.6725	1	1.7	137	24
MM	MM	11	52.1396	1	0	83.4	40.5	27.4	1.35	90	176	29.0548	40.5	83.4	ne	1.35	122.4	2.36842	1	1.35	125	13
MM	MM	12	66.6749	1	0	97.4	29.9	24.4	1.19	121.6	172	41.1033	29.9	97.4	ne	1.19	127.5	1.74854	1.10156	1.19	127.5	11
MM	MM	11	60.0192	1	0	111.3	75.8	21.1	1.44	113	176	36.4799	75.8	111.3	ne	1.44	140.2	4.43275	1.25876	1.44	140	18
MM	MM	12	64.3149	1	0	92.8	43.3	26.5	1.18	86	162	32.7694	43.3	92.8	ne	1.18	140.6	2.53216	1.04954	1.18	140	12
MM	MM	11	59.1732	3	0	75.3	88.2	17.7	1.38	84	175	27.4286	88.2	75.3	ne	1.38	141	5.15789	1	1.38	140	16
MM	MM	12	65.4045	1	0	99	21.8	30.8	1.3	112.4	182	33.9331	21.8	99	ne	1.3	138.3	1.27485	1.11966	1.3	138.3	11
MM	MM	22	66.2533	1	0	71.1	62.2	26.2	1.42	70	173	23.3887	62.2	71.1	ne	1.42	133	3.63743	1	1.42	133	15
MM	MM	11	64.2628	1	0	96.5	47.3	20.6	1.47	88	164	32.7186	47.3	96.5	ne	1.47	136	2.76608	1.09138	1.47	136	15
MM	MM	11	67.5127	2	0	114.3	49	27.4	1.32	88	178	27.7743	49	114.3	ne	1.32	138.5	2.8655	1.29269	1.32	138.5	16
MM	MM	12	43.6934	1	0	48.5	140.2	25.3	1.79	93	165	34.1598	140.2	48.5	ne	1.79	140	8.19883	1	1.79	140	21
MM	MM	11	34.7433	4	0	51.1	249.5	23.8	1.43	51	165	18.7328	249.5	51.1	ne	1.43	137.9	14.5906	1	1.43	137.9	21
MM	MM	11	68.4107	2	0	89.9	20.7	25.6	1.3	101	196	26.2911	20.7	89.9	ne	1.3	136	1.21053	1.01674	1.3	136	10
MM	MM	12	65.0075	4	0	62	38.3	30.7	1.21	56	160	21.875	38.3	62	ne	1.21	142.2	2.23977	1	1.21	140	12
MM	MM	12	59.9398	4	0	75.3	420.8	29.3	1.68	63	170	21.7993	420.8	75.3	ne	1.68	137.3	24.6082	1	1.68	137.3	24
MM	MM	12	59.384	1	0	124.3	17.7	28.4	1.23	89	178	28.0899	17.7	124.3	ne	1.23	139	1.03509	1.40579	1.23	139	12
ZZ	MM	12	68.7666	5	1	89.2	77.4	17.8	1.51	85	184	25.1063	77.4	89.2	ne	1.51	129.4	4.52632	1.00882	1.51	129.4	17
MM	MM	12	61.5633	1	0	92.6	66.9	32.4	1.18	65	170	22.4913	66.9	92.6	ne	1.18	131.3	3.91228	1.04727	1.18	131.3	14
MM	MM	11	59.2608	3	0	69.5	29	24	1.18	93	163	35.0032	29	69.5	ne	1.18	140	1.69591	1	1.18	140	10
MM	MM	12	43.6359	3	0	50.4	14.1	26.3	1.56	52	166	18.8707	14.1	50.4	ne	1.56	139.1	1	1	1.56	139.1	11
MM	MM	12	61.4812	4	0	74.7	39.3	23.5	1.27	82	184	24.2202	39.3	74.7	ne	1.27	140.6	2.29825	1	1.27	140	12
MM	MM	11	64.5859	4	0	93.8	35.6	38.3	1.14	55	160	21.4844	35.6	93.8	ne	1.14	138.6	2.08187	1.06085	1.14	138.6	11
MM	MM	11	61.5688	3	0	72.9	22.6	37.7	1.29	88	165	32.3232	22.6	72.9	ne	1.29	134.2	1.32164	1	1.29	134.2	10
MM	MM	12	31.1239	1	0	77.9	417.7	34.7	1.46	74	172	25.0135	417.7	77.9	ne	1.46	137	24.4269	1	1.46	137	23
MM	MM	11	42.9459	4	0	71.2	74	35.7	1.12	60.6	175	19.7878	74	71.2	ne	1.12	145	4.32749	1	1.12	140	13
MM	MM	22	61.5797	1	1	106.4	42.6	27.4	1.31	69	174	22.7903	42.6	106.4	ne	1.31	130	2.49123	1.20335	1.31	130	15
MM	MS	11	54.8501	1	0	73.2	92.8	32	1.56	82	172	27.7177	92.8	73.2	ne	1.56	132.7	5.4269	1	1.56	132.7	18
MM	MM	12	66.5626	3	1	67.7	43.5	28.4	1	80	174	26.4236	43.5	67.7	ne	1	140	2.54386	1	1	140	10
MM	MM	11	71.8823	1	1	72.9	15.5	39.1	1.08	100	175	32.6531	15.5	72.9	ne	1.08	142	1	1	1.08	140	7
MZ	MM	12	56.6188	1	1	92.6	145	19.5	1.7	102	195	26.8245	145	92.6	ne	1.7	131	8.47953	1.04727	1.7	131	21
MM	MM	22	73.8809	1	0	65.1	28.2	31	1.6	56	160	21.875	28.2	65.1	ne	1.6	138.5	1.64912	1	1.6	138.5	14
MM	MM	11	63.5537	3	1	55.4	18.4	40.6	1.08	68	160	26.5625	18.4	55.4	ne	1.08	139	1.07602	1	1.08	139	8
MM	MM	12	64.2272	1	0	65	33.6	28.6	1.55	83	161	32.0204	33.6	65	ne	1.55	137	1.96491	1	1.55	137	14
MZ	MM	11	41.4867	1	0	139.3	42.6	23.1	1.52	113	181	34.4922	42.6	139.3	ne	1.52	123.2	2.49123	1.57544	1.52	125	19
MM	MM	11	33.4976	1	0	49.9	82.9	31.6	1.53	62	176	20.0155	82.9	49.9	ne	1.53	139.3	4.84795	1	1.53	139.3	17
MZ	MM	11	48.5202	3	1	72	63.4	33.7	1.25	97	180	29.9383	63.4	72	ne	1.25	137.7	3.7076	1	1.25	137.7	14
MM	MM	11	69.9685	1	0	63.1	39.5	30	1.25	75	164	27.8852	39.5	63.1	ne	1.25	140	2.30994	1	1.25	140	12
MM	MM	12	66.4531	1	0	110.5	15.8	34.3	1.08	85	162	32.3884	15.8	110.5	ne	1.08	138.6	1	1.24972	1.08	138.6	9
MM	MM	11	60.2245	4	0	104.8	436.2	33.5	1.01	73	187	20.8756	436.2	104.8	ne	1.01	135.5	25.5088	1.18525	1.01	135.5	20
MM	MM	12	49.6099	1	0	268.9	556.2	26.9	2.82	100	178	31.5617	556.2	268.9	ne	2.82	134	32.5263	3.04117	2.82	134	42
MM	MM	12	68.5941	2	0	64.3	30	28.3	1.37	85.5	164	31.7891	30	64.3	ne	1.37	138	1.75439	1	1.37	138	12
MM	MM	11	45.9849	3	0	76.6	65.1	18.7	1.45	104.5	180	32.2531	65.1	76.6	ne	1.45	137	3.80702	1	1.45	137	16
MM	MM	12	43.9973	4	0	101.7	12.5	32.3	1.3	80	187	22.8774	12.5	101.7	ne	1.3	134	1	1.15019	1.3	134	11
MM	MM	12	65.3689	3	1	71.1	9.5	39.6	0.88	74	171	25.3069	9.5	71.1	ne	0.88	137.1	1	1	1	137.1	6
MM	MM	12	61.3196	3	1	89.9	21.6	41.5	1.04	68.5	168	24.2701	21.6	89.9	ne	1.04	137.5	1.26316	1.01674	1.04	137.5	8
MM	MM	22	70.0123	2	0	66.1	32.2	37.8	1.12	55	165	20.202	32.2	66.1	ne	1.12	138	1.88304	1	1.12	138	10
MZ	MM	22	56.5969	1	0	68	72.5	25.8	1.68	71.5	165	26.2626	72.5	68	ne	1.68	136	4.23977	1	1.68	136	18
MM	MM	11	53.1773	4	0	44.2	165.5	23.3	1.26	66.6	170	23.045	165.5	44.2	ne	1.26	138	9.67836	1	1.26	138	18
MM	MM	11	71.8303	2	0	54	24.8	28.5	1.15	78	180	24.0741	24.8	54	ne	1.15	141.2	1.45029	1	1.15	140	9
MM	MM	12	30.4778	5	0	106.2	34.5	23.2	1.62	87	170	30.1038	34.5	106.2	ne	1.62	138.9	2.01754	1.20109	1.62	138.9	16
MM	MM	11	39.447	4	0	49.9	134.7	26.7	1.39	70	167	25.0995	134.7	49.9	ne	1.39	142.7	7.87719	1	1.39	140	18
MM	MM	12	66.3956	3	0	82.7	54.8	22.9	1.34	69.1	158	27.6799	54.8	82.7	ne	1.34	133.1	3.20468	1	1.34	133.1	14
MM	MM	12	38.0643	4	0	51.1	45.4	29.6	1.12	69	180	21.2963	45.4	51.1	ne	1.12	139	2.65497	1	1.12	139	11
MM	MM	11	61.7769	3	1	99.2	25.1	34.9	1	86	184	25.4017	25.1	99.2	ne	1	133	1.46784	1.12192	1	133	9
MM	MM	11	57.5797	4	0	46.4	162.3	26.5	1.39	67	164	24.9108	162.3	46.4	ne	1.39	139	9.49123	1	1.39	139	19
MM	MM	11	61.6646	2	0	66.8	261.6	30.6	1.21	46	161	17.7462	261.6	66.8	ne	1.21	135.6	15.2982	1	1.21	135.6	19
MZ	MM	12	44.7721	2	0	150	19.9	20.9	1.21	69	176	22.2753	19.9	150	ne	1.21	136.9	1.16374	1.69645	1.21	136.9	14
MM	MM	12	68.449	2	1	91	43.3	37.2	1.17	75.3	165	27.6584	43.3	91	ne	1.17	141.1	2.53216	1.02918	1.17	140	12
MM	MM	11	67.6961	3	1	114.7	15.7	24.4	1.03	71.1	158	28.481	15.7	114.7	ne	1.03	139.6	1	1.29722	1.03	139.6	9
MM	MM	11	40.0192	4	0	140.1	33	35.8	1.27	53.5	162	20.3856	33	140.1	ne	1.27	146	1.92982	1.58448	1.27	140	16
MM	MM	11	57.6235	4	0	81.2	188.7	29.9	1.08	72	185	21.0373	188.7	81.2	ne	1.08	136.6	11.0351	1	1.08	136.6	16
MM	MM	12	56.6762	1	0	471.6	7.8	42.4	1.23	86	183	25.6801	7.8	471.6	ano	1.23	139.3	1	4	1.23	139.3	22
MM	MM	22	61.2129	2	1	95.4	18.2	20.4	1.35	103	168	36.4938	18.2	95.4	ne	1.35	132	1.06433	1.07894	1.35	132	11
MM	MM	11	60.4517	1	0	98.6	32.8	25.6	1.26	82	164	30.4878	32.8	98.6	ne	1.26	135.7	1.91813	1.11513	1.26	135.7	13
MM	MM	11	65.2567	4	0	46.9	149	31.7	1.46	62.7	166	22.7537	149	46.9	ne	1.46	140	8.71345	1	1.46	140	19
MM	MM	11	56.6188	1	0	116.7	18.2	32.8	1.22	90	180	27.7778	18.2	116.7	ne	1.22	136.9	1.06433	1.31984	1.22	136.9	12
MZ	MM	11	69.5606	2	0	67.3	68.6	25.6	1.74	94	176	30.3461	68.6	67.3	ne	1.74	132.4	4.0117	1	1.74	132.4	18
MM	MM	12	54.642	3	1	169.1	22.4	30.1	1.07	67.2	178	21.2094	22.4	169.1	ne	1.07	132	1.30994	1.91246	1.07	132	14
MM	MM	11	45.9986	4	0	66.8	172.3	28.1	1.23	86.2	199	21.7671	172.3	66.8	ne	1.23	137	10.076	1	1.23	137	17
MM	MM	12	55.8631	4	0	59.4	173.2	27.8	1.12	52.5	157	21.299	173.2	59.4	ne	1.12	128.4	10.1287	1	1.12	128.4	16
MM	MM	22	70.2834	1	1	70.8	108.7	35.5	1.57	76	166	27.5802	108.7	70.8	ne	1.57	141.9	6.35673	1	1.57	140	18
MM	MM	12	65.1499	3	1	53.7	33.9	37	1.09	68	165	24.977	33.9	53.7	ne	1.09	135.1	1.98246	1	1.09	135.1	10
MM	MM	11	62.6667	2	1	46.5	44.5	32.8	1.45	105	178	33.1398	44.5	46.5	ne	1.45	140	2.60234	1	1.45	140	14
MM	MM	22	55.729	1	0	86.3	33.9	34.7	1.36	71	164	26.398	33.9	86.3	ne	1.36	131.8	1.98246	1	1.36	131.8	12
MM	MM	22	71.4196	2	1	86.4	69.8	24	1.69	87.3	185	25.5077	69.8	86.4	ne	1.69	137	4.08187	1	1.69	137	18
MM	MM	11	72.0739	1	1	84.5	7.8	24.2	1.19	81	172	27.3797	7.8	84.5	ne	1.19	135.8	1	1	1.19	135.8	8
MM	MM	12	56.3012	1	0	98.8	67.2	28.4	1.53	61.2	167	21.9441	67.2	98.8	ne	1.53	132	3.92982	1.11739	1.53	132	17
MM	MM	12	58.3107	3	0	144.8	24.1	29.7	1.03	92	183	27.4717	24.1	144.8	ne	1.03	130.7	1.40936	1.63764	1.03	130.7	13
MM	MM	12	65.7769	1	1	82.8	17.6	41.4	1.11	86	184	25.4017	17.6	82.8	ne	1.11	142.5	1.02924	1	1.11	140	8
MM	MM	12	67.0527	1	0	58.7	61.8	29.4	1.21	131.5	175	42.9388	61.8	58.7	ne	1.21	131	3.61404	1	1.21	131	13
MZ	MM	12	66.8747	2	0	98.7	53.1	27.1	2.01	92.5	182	27.9254	53.1	98.7	ne	2.01	134.3	3.10526	1.11626	2.01	134.3	20
MM	MM	11	34.2834	4	0	47.2	397.6	29.3	1.21	65	175	21.2245	397.6	47.2	ne	1.21	139.8	23.2515	1	1.21	139.8	20
MM	MM	11	57.4976	4	0	41.9	85.6	23.1	1.3	51	152	22.0741	85.6	41.9	ne	1.3	139.5	5.00585	1	1.3	139.5	15
MM	MM	12	64.5065	4	0	81	38.1	33.2	1.3	52	155	21.6441	38.1	81	ne	1.3	140.1	2.22807	1	1.3	140	12
MM	MM	11	60.2355	1	0	63.8	32.2	26.4	1.3	58.5	162	22.2908	32.2	63.8	ne	1.3	134.9	1.88304	1	1.3	134.9	12
MM	MM	22	70.1218	1	0	95.4	227	27	1.4	72.3	180	22.3148	227	95.4	ne	1.4	136.5	13.2749	1.07894	1.4	136.5	21
MM	MS	11	45.5606	4	0	75	89	38.1	1.09	87	181	26.556	89	75	ne	1.09	139.1	5.20468	1	1.09	139.1	14
MM	MM	22	41.911	3	1	59.3	28.1	21.3	1.36	88.4	175	28.8653	28.1	59.3	ne	1.36	135.3	1.64327	1	1.36	135.3	12
MM	MM	22	66.4257	2	1	112.6	9.2	27.6	1.09	79	178	24.9337	9.2	112.6	ne	1.09	133	1	1.27347	1.09	133	10
MM	MM	12	41.5222	5	0	66.1	127.9	23.8	3.38	88	178	27.7743	127.9	66.1	ne	3.38	126.1	7.47953	1	3.38	126.1	28
MM	MM	11	43.6222	4	0	49.8	163.3	31	1.12	60	178	18.937	163.3	49.8	ne	1.12	134.2	9.54971	1	1.12	134.2	16
MM	MM	11	44.5038	4	0	74.3	12.9	43.9	0.99	72	185	21.0373	12.9	74.3	ne	0.99	141.3	1	1	1	140	6
MM	MM	22	68.1369	3	1	86.5	11.7	39.6	1.25	89	174	29.3962	11.7	86.5	ne	1.25	144.6	1	1	1.25	140	9
MM	MM	12	49.6893	3	0	44.1	46.5	24.1	1.37	72	155	29.9688	46.5	44.1	ne	1.37	137.8	2.7193	1	1.37	137.8	14
MM	MM	11	64.3231	1	1	115.4	22	30.1	1.25	69	167	24.7409	22	115.4	ne	1.25	144	1.28655	1.30513	1.25	140	12
MM	MM	12	62.935	3	0	698.7	77.9	32.6	1.22	72	170	24.9135	77.9	698.7	ano	1.22	139.6	4.55556	4	1.22	139.6	28
MM	MM	22	60.0219	1	1	60.7	22.5	35.6	1.2	80	183	23.8884	22.5	60.7	ne	1.2	140.1	1.31579	1	1.2	140	10
MZ	MS	12	66.0862	2	0	109.2	30.1	23.7	1.35	69	175	22.5306	30.1	109.2	ne	1.35	135.7	1.76023	1.23501	1.35	135.7	14
MM	MM	11	57.7741	4	0	56.2	198.5	20.9	1.35	80.4	176	25.9556	198.5	56.2	ne	1.35	127.1	11.6082	1	1.35	127.1	19
MM	MM	12	47.9863	1	1	67	139.6	24.2	1.5	103	178	32.5085	139.6	67	ne	1.5	135.8	8.16374	1	1.5	135.8	19
MM	MS	11	42.4011	5	0	98.8	46.3	30.2	1.7	80	189	22.3958	46.3	98.8	ne	1.7	137.1	2.7076	1.11739	1.7	137.1	17
MM	MM	22	69.5003	4	0	73.7	58.9	29.6	1.32	65.8	180	20.3086	58.9	73.7	ne	1.32	128.3	3.44444	1	1.32	128.3	14
MM	MM	11	49.0924	4	0	26.2	129.5	27.2	1.09	76	176	24.5351	129.5	26.2	ne	1.09	138	7.5731	1	1.09	138	15
MM	MS	22	54.2094	1	0	59.2	21.4	36.7	1.21	69	173	23.0546	21.4	59.2	ne	1.21	138.1	1.25146	1	1.21	138.1	9
MM	MM	22	68.9665	1	1	51.5	41.5	33.1	1.16	75	167	26.8923	41.5	51.5	ne	1.16	139.2	2.4269	1	1.16	139.2	11
MM	MM	11	64.6078	4	0	48	129.2	26.9	1.17	58	167	20.7967	129.2	48	ne	1.17	138.5	7.55556	1	1.17	138.5	16
MM	MM	12	45.6153	4	0	80.6	67.3	35.8	1.17	91.3	183	27.2627	67.3	80.6	ne	1.17	140.9	3.93567	1	1.17	140	13
MM	MM	11	66.5763	2	0	212.1	642	38.6	1.8	102	186	29.4832	642	212.1	ne	1.8	143	37.5439	2.39878	1.8	140	35
MM	MM	12	68.1369	1	0	83.2	45.9	33.6	1.3	72	172	24.3375	45.9	83.2	ne	1.3	134.8	2.68421	1	1.3	134.8	13
MM	MM	12	64.0192	1	0	71.8	30.7	31.9	1.2	87	187	24.8792	30.7	71.8	ne	1.2	132.9	1.79532	1	1.2	132.9	11
MM	MM	11	28.1588	4	0	413.7	8.5	37.2	1.28	58	160	22.6562	8.5	413.7	ne	1.28	141.6	1	4	1.28	140	22
MM	MM	12	70.8282	3	1	59	13.2	36.6	1.14	72	165	26.4463	13.2	59	ne	1.14	138.3	1	1	1.14	138.3	8
MM	MM	11	53.4045	5	1	78.5	64.5	23.9	1.49	105	186	30.3503	64.5	78.5	ne	1.49	133.7	3.77193	1	1.49	133.7	16
MM	MM	11	60.0082	4	0	69.4	127.5	22.5	1.55	70	160	27.3437	127.5	69.4	ne	1.55	140	7.45614	1	1.55	140	19
MM	MS	12	42.6721	4	0	63	32.4	21.2	1.49	65.3	172	22.0727	32.4	63	ne	1.49	133.2	1.89474	1	1.49	133.2	13
MM	MM	22	54.5927	3	1	67.8	33.8	25.8	1.39	100	175	32.6531	33.8	67.8	ne	1.39	137.8	1.97661	1	1.39	137.8	13
MM	MM	12	53.6893	1	0	124.4	36.5	33.6	1.22	52	160	20.3125	36.5	124.4	ne	1.22	130.6	2.1345	1.40692	1.22	130.6	15
MM	MM	11	67.102	1	0	197	60.2	27.9	1.17	74	164	27.5134	60.2	197	ano	1.17	140.2	3.52047	4	1.17	140	26
MM	MM	11	34.037	4	0	54.4	154.7	33	1.29	69	185	20.1607	154.7	54.4	ne	1.29	138.5	9.04678	1	1.29	138.5	18
MM	MM	12	28.7748	4	0	69.9	239.1	32.4	1.22	78.3	184	23.1274	239.1	69.9	ne	1.22	137.4	13.9825	1	1.22	137.4	19
MM	MM	11	34.7734	5	0	78.9	101.6	18.6	1.74	71.8	181	21.9163	101.6	78.9	ne	1.74	131.6	5.94152	1	1.74	131.6	19
MM	MM	12	61.911	3	0	345.7	604.9	29.8	1.81	68	168	24.093	604.9	345.7	ne	1.81	141	35.3743	3.90975	1.81	140	40
MM	MM	11	72.7693	3	1	62.8	48.6	29.5	1.06	68	160	26.5625	48.6	62.8	ne	1.06	139.6	2.84211	1	1.06	139.6	11
MM	MM	12	72.0411	1	1	79.2	25.9	39	1.15	101	186	29.1941	25.9	79.2	ne	1.15	135	1.51462	1	1.15	135	10
MM	MM	11	72.8433	3	1	71.5	30.2	38.7	1.21	87	164	32.3468	30.2	71.5	ne	1.21	140.1	1.76608	1	1.21	140	11
MM	MM	12	71.0554	1	1	46.6	22.3	29.6	1.36	89	167	31.9122	22.3	46.6	ne	1.36	138.5	1.30409	1	1.36	138.5	11
MM	MM	11	56.783	1	0	66.6	23.3	30.4	1.54	97	183	28.9647	23.3	66.6	ne	1.54	137.7	1.36257	1	1.54	137.7	12
MM	MM	11	32.6762	1	0	73.7	177.4	32.3	1.5	55.7	175	18.1878	177.4	73.7	ne	1.5	133.5	10.3743	1	1.5	133.5	20
MM	MM	22	63.6578	2	1	74.1	43.6	30.9	1.28	73.6	172	24.8783	43.6	74.1	ne	1.28	138.6	2.54971	1	1.28	138.6	13
MM	MM	11	71.6578	1	1	61.9	38.2	23	1.3	89.6	180	27.6543	38.2	61.9	ne	1.3	141.5	2.23392	1	1.3	140	12
MM	MM	22	46.7379	2	0	286	376.1	18.1	1.94	110	187	31.4564	376.1	286	ano	1.94	129.5	21.9942	4	1.94	129.5	39
MM	MM	11	68.5859	2	1	422.4	7	34.5	1.13	103.8	176	33.5098	7	422.4	ano	1.13	140.5	1	4	1.13	140	21
MM	MM	12	63.2635	1	0	111.2	85.5	23.7	1.45	81	160	31.6406	85.5	111.2	ne	1.45	128.6	5	1.25763	1.45	128.6	19
MM	MM	11	31.5318	4	0	67.8	44.6	35.7	1.38	60	160	23.4375	44.6	67.8	ne	1.38	141.8	2.60819	1	1.38	140	14
MM	MM	11	40.4052	4	0	79.4	136.4	38.9	1.2	81	183	24.187	136.4	79.4	ne	1.2	144.1	7.97661	1	1.2	140	16
MM	MM	11	67.6769	1	1	98.3	24.4	32.6	1.14	98.8	196	25.7185	24.4	98.3	ne	1.14	136.4	1.4269	1.11174	1.14	136.4	10
MM	MM	22	49.8946	4	0	52.2	101	27.6	1.18	90	167	32.2708	101	52.2	ne	1.18	140.6	5.90643	1	1.18	140	15
MM	MM	12	64.5366	1	1	69.3	29.1	29	1.51	92.4	180	28.5185	29.1	69.3	ne	1.51	141.8	1.70175	1	1.51	140	13
MM	MM	11	73.6208	4	0	115.7	65.2	20.1	1.33	85.2	168	30.1871	65.2	115.7	ne	1.33	138	3.81287	1.30853	1.33	138	17
MM	MM	11	46.8309	1	1	112.4	41.7	38.6	1.28	101	190	27.9778	41.7	112.4	ne	1.28	136.6	2.4386	1.27121	1.28	136.6	15
MM	MM	12	74.6585	4	1	84.9	25.5	20.9	1.24	73	164	27.1416	25.5	84.9	ne	1.24	136.5	1.49123	1	1.24	136.5	10
MM	MM	12	40.2026	1	0	50.6	241.5	19.5	1.83	81	173	27.0641	241.5	50.6	ne	1.83	120	14.1228	1	1.83	125	23
MM	MM	11	61.6345	1	1	70	27.6	31.8	1.33	103	184	30.423	27.6	70	ne	1.33	128	1.61404	1	1.33	128	11
MM	MM	11	70.3682	2	1	138.6	255.2	18.2	1.33	85.2	158	34.1291	255.2	138.6	ne	1.33	129.8	14.924	1.56752	1.33	129.8	24
MM	MM	12	64.5832	1	1	80.5	27.2	25.3	1.2	87.5	176	28.2477	27.2	80.5	ne	1.2	130.9	1.59064	1	1.2	130.9	10
MM	MM	12	65.6318	1	0	252.7	14.4	30.2	1.16	90	180	27.7778	14.4	252.7	ne	1.16	137.5	1	2.85795	1.16	137.5	18
MZ	MM	12	66.026	2	0	159.5	20.1	28.1	1.19	78	165	28.6501	20.1	159.5	ne	1.19	142.5	1.17544	1.80389	1.19	140	15
MM	MM	11	70.0233	1	1	58.7	20.4	31.5	1.28	89	160	34.7656	20.4	58.7	ne	1.28	137.2	1.19298	1	1.28	137.2	10
MM	MM	22	62.6804	1	0	111.5	29.7	24.8	1.4	68	164	25.2826	29.7	111.5	ne	1.4	122	1.73684	1.26103	1.4	125	15
MM	MM	11	44.0383	4	0	74.7	152.4	35.3	1	80	169	28.0102	152.4	74.7	ne	1	138.5	8.91228	1	1	138.5	15
MM	MM	11	69.1526	3	1	87.7	5.2	34.4	0.88	77.1	168	27.3172	5.2	87.7	ne	0.88	137	1	1	1	137	6
MM	MM	12	62.475	1	1	58.3	63.1	24.8	1.56	101.5	180	31.3272	63.1	58.3	ne	1.56	139	3.69006	1	1.56	139	16
MM	MM	11	71.3402	3	1	77.5	21.6	29.9	1.18	69	161	26.6193	21.6	77.5	ne	1.18	135.6	1.26316	1	1.18	135.6	9
MM	MM	22	74.152	2	1	74.5	23.8	35.2	1.21	83.5	170	28.8927	23.8	74.5	ne	1.21	135.3	1.39181	1	1.21	135.3	10
MM	MM	22	61.6208	1	0	85	71.8	37.6	1.15	71	171	24.281	71.8	85	ne	1.15	134.8	4.19883	1	1.15	134.8	13
MM	MM	11	61.5606	1	1	64.6	52.1	38.5	1.26	101	180	31.1728	52.1	64.6	ne	1.26	139.4	3.04678	1	1.26	139.4	13
MM	MM	11	56.3614	1	0	199.1	20.7	29.6	1.17	89.4	174	29.5283	20.7	199.1	ne	1.17	135.7	1.21053	2.25175	1.17	135.7	17
MM	MM	12	63.5921	2	0	68	16.5	26.8	1.17	63	163	23.7118	16.5	68	ne	1.17	135.4	1	1	1.17	135.4	8
MM	MM	12	59.7563	3	0	79.1	50.5	28.4	1.31	97	161	37.4214	50.5	79.1	ne	1.31	137.7	2.95322	1	1.31	137.7	14
MM	MM	11	70.9158	2	1	115.8	29.6	27.1	1.16	110	170	38.0623	29.6	115.8	ne	1.16	134.6	1.73099	1.30966	1.16	134.6	13
MM	MM	11	44.3559	4	0	64.7	72	22.9	1.33	59	164	21.9363	72	64.7	ne	1.33	137.4	4.21053	1	1.33	137.4	15
MM	MM	22	56.4134	1	1	61.4	11.4	41.1	1.2	102	176	32.9287	11.4	61.4	ne	1.2	139.6	1	1	1.2	139.6	8
MM	MM	12	36.1807	4	0	48	43.1	34.3	1.06	66	185	19.2841	43.1	48	ne	1.06	134	2.52047	1	1.06	134	11
MM	MM	11	62.4969	4	0	79.6	682.6	30.9	1.14	54.6	176	17.6265	682.6	79.6	ne	1.14	138	39.9181	1	1.14	138	22
MM	MM	11	69.1034	4	0	69.8	59.7	25.7	1.09	65	167	23.3067	59.7	69.8	ne	1.09	138.4	3.49123	1	1.09	138.4	12
MM	MM	12	57.0623	4	0	76.8	189.3	23.8	1.22	64	160	25	189.3	76.8	ne	1.22	136.5	11.0702	1	1.22	136.5	18
MM	MM	12	70.5599	3	1	71.5	25.2	31.4	1.17	73	164	27.1416	25.2	71.5	ne	1.17	137.3	1.47368	1	1.17	137.3	10
MM	MM	22	68.961	3	1	72.7	13.6	39.9	1.09	77	166	27.9431	13.6	72.7	ne	1.09	141.1	1	1	1.09	140	7
MM	MM	12	42.3792	4	0	60.2	25	31.2	1.23	67.5	153	28.8351	25	60.2	ne	1.23	139.8	1.46199	1	1.23	139.8	10
MM	MM	12	47.3648	3	0	45.8	92.3	26.6	1.31	60	163	22.5827	92.3	45.8	ne	1.31	133.7	5.39766	1	1.31	133.7	16
MM	MM	12	25.8234	4	0	31.3	210.8	36.8	1.23	48.6	176	15.6896	210.8	31.3	ne	1.23	138.5	12.3275	1	1.23	138.5	18
MM	MM	12	61.7221	4	0	149	37.3	25.5	1.49	79	162	30.1021	37.3	149	ne	1.49	138	2.18129	1.68514	1.49	138	19
MM	MM	12	55.1294	2	0	68.4	27.9	31.4	1.19	110	183	32.8466	27.9	68.4	ne	1.19	140.4	1.63158	1	1.19	140	10
MM	MM	11	60.6598	4	1	77	51.2	20.6	1.55	71.5	176	23.0824	51.2	77	ne	1.55	134	2.99415	1	1.55	134	15
MM	MM	11	70.7105	4	0	89.1	31.2	33.4	1.07	87.2	185	25.4785	31.2	89.1	ne	1.07	138.6	1.82456	1.00769	1.07	138.6	10
MM	MM	11	68.115	3	1	93.1	12.4	53.3	0.97	82	174	27.0842	12.4	93.1	ne	0.97	138.5	1	1.05293	1	138.5	7
MM	MM	22	53.7878	1	1	83.7	9	37.2	0.94	68.4	178	21.5882	9	83.7	ne	0.94	136.2	1	1	1	136.2	6
MM	MM	12	73.848	3	1	62.4	19	29.8	1.18	87.6	163	32.9708	19	62.4	ne	1.18	137.4	1.11111	1	1.18	137.4	9
MM	MM	12	56.011	1	1	64.8	57.4	30.8	1.46	88	187	25.1651	57.4	64.8	ne	1.46	138.9	3.35673	1	1.46	138.9	15
MM	MM	11	62.2286	1	1	124.4	19.1	20.3	1.42	59	168	20.9042	19.1	124.4	ne	1.42	135	1.11696	1.40692	1.42	135	14
MM	MM	11	68.4764	1	1	72.6	40.9	27	1.28	78.9	170	27.301	40.9	72.6	ne	1.28	137.5	2.39181	1	1.28	137.5	12
MM	MS	12	45.911	3	0	53.2	57.7	21.1	1.75	67	161	25.8478	57.7	53.2	ne	1.75	135.7	3.37427	1	1.75	135.7	17
MM	MM	11	43.9206	2	0	59.8	30.8	31.9	1.32	64	182	19.3213	30.8	59.8	ne	1.32	135.5	1.80117	1	1.32	135.5	12
MM	MM	12	69.1389	2	0	145.7	16.6	27.3	1.4	95	168	33.6593	16.6	145.7	ne	1.4	136.3	1	1.64782	1.4	136.3	15
MM	MM	12	64.1123	1	1	56.4	52.2	30.4	1.37	82.2	172	27.7853	52.2	56.4	ne	1.37	136.3	3.05263	1	1.37	136.3	14
MM	MM	11	57.5222	1	0	97.4	29.6	26.6	1.07	71.2	170	24.6367	29.6	97.4	ne	1.07	115.4	1.73099	1.10156	1.07	125	10
MM	MM	12	70.2724	1	0	41.3	128.6	19.5	1.57	70.4	166	25.548	128.6	41.3	ne	1.57	129.2	7.52047	1	1.57	129.2	19
MM	MM	11	49.7358	3	0	45.2	50.6	24.6	1.58	73	172	24.6755	50.6	45.2	ne	1.58	139.8	2.95906	1	1.58	139.8	16
MM	MM	22	66.1191	2	1	68.7	38.7	29.6	1.32	73	160	28.5156	38.7	68.7	ne	1.32	140	2.26316	1	1.32	140	13
MM	MM	11	67.1485	4	0	46.3	50.8	29.3	1.11	52	168	18.424	50.8	46.3	ne	1.11	133.6	2.97076	1	1.11	133.6	12
MM	MM	11	70.7187	4	0	68.2	47.5	28.3	1.12	66.3	172	22.4108	47.5	68.2	ne	1.12	133.4	2.77778	1	1.12	133.4	12
MM	MM	12	49.7002	4	0	56.3	12.4	25.9	1.37	60.5	153	25.8448	12.4	56.3	ne	1.37	136.3	1	1	1.37	136.3	10
MM	MM	11	43.6715	1	0	81	218.2	17.9	1.99	160.5	176	51.8143	218.2	81	ne	1.99	134.6	12.7602	1	1.99	134.6	24
MM	MM	12	66.0233	1	0	108.5	30.7	20.1	1.5	76.5	165	28.0992	30.7	108.5	ne	1.5	136	1.79532	1.2271	1.5	136	15
MM	MM	11	32.9363	1	0	62.7	272.9	21.7	2.1	78.3	175	25.5673	272.9	62.7	ne	2.1	120	15.9591	1	2.1	125	25
MM	MM	12	57.4346	1	0	171.5	712.8	23.4	1.58	129	182	38.9446	712.8	171.5	ne	1.58	117	41.6842	1.93961	1.58	125	32
MM	MM	12	69.9576	1	1	77.8	45.7	30.4	1.19	75.2	176	24.2769	45.7	77.8	ne	1.19	127	2.67251	1	1.19	127	12
MM	MM	12	66.486	2	0	83.1	30.8	27.4	1.3	73	177	23.3011	30.8	83.1	ne	1.3	138.7	1.80117	1	1.3	138.7	12
MM	MM	11	21.8946	4	0	61.2	28.8	23.5	1.76	63.6	172	21.4981	28.8	61.2	ne	1.76	134.2	1.68421	1	1.76	134.2	15
MM	MM	12	65.1499	1	0	204.7	61.5	25.7	2.13	106	170	36.6782	61.5	204.7	ne	2.13	135.9	3.59649	2.31509	2.13	135.9	28
MZ	MM	22	49.5113	1	0	90	46.3	20	1.36	92.5	178	29.1945	46.3	90	ne	1.36	128	2.7076	1.01787	1.36	128	14
MM	MM	11	62.4038	3	1	109.4	32.2	24.4	1.41	80.7	168	28.5927	32.2	109.4	ne	1.41	135.8	1.88304	1.23728	1.41	135.8	15
MM	MM	12	56.7091	1	0	528.5	18.6	39.1	1.27	87	180	26.8519	18.6	528.5	ano	1.27	144.1	1.08772	4	1.27	140	23
MM	MM	22	70.3491	2	0	88.7	52.4	27.3	1.39	103	182	31.0953	52.4	88.7	ne	1.39	137.1	3.06433	1.00317	1.39	137.1	14
MM	MM	12	62.0096	2	1	76.9	11.1	40	1.14	94.7	174	31.2789	11.1	76.9	ne	1.14	135.8	1	1	1.14	135.8	8
MM	MM	12	68.5284	4	0	102.1	33.5	29.8	1.37	73	172	24.6755	33.5	102.1	ne	1.37	135	1.95906	1.15472	1.37	135	14
MM	MM	11	52.2272	4	0	54.8	29.2	39.5	1.04	83	178	26.1962	29.2	54.8	ne	1.04	140	1.7076	1	1.04	140	9
MM	MM	12	69.5332	2	0	46.9	58.8	27	1.56	97.3	171	33.2752	58.8	46.9	ne	1.56	130.2	3.4386	1	1.56	130.2	16
MM	MM	12	54.4668	4	0	49.4	334	26.7	1.21	54.5	164	20.2632	334	49.4	ne	1.21	136	19.5322	1	1.21	136	20
MM	MM	11	50.82	1	0	65.8	53.2	26.7	1.32	106	180	32.716	53.2	65.8	ne	1.32	138.7	3.11111	1	1.32	138.7	14
MZ	MM	12	48.8734	5	0	78.7	493.3	25	3.27	95	170	32.872	493.3	78.7	ne	3.27	123	28.848	1	3.27	125	32
MM	MM	22	55.0691	1	1	81.4	57.8	21.8	1.43	87.5	175	28.5714	57.8	81.4	ne	1.43	135.5	3.38012	1	1.43	135.5	15
ZZ	MM	11	36.6352	5	0	150.3	591.7	17.2	1.97	81	175	26.449	591.7	150.3	ne	1.97	142	34.6023	1.69984	1.97	140	32
MM	MM	12	69.5222	3	1	51.6	36.1	36	1.31	73	169	25.5593	36.1	51.6	ne	1.31	141.1	2.11111	1	1.31	140	12
MM	MM	11	72.846	2	0	132	101.8	43.2	1.16	69	179	21.5349	101.8	132	ne	1.16	130.8	5.95322	1.49287	1.16	130.8	19
MZ	MM	12	66.4695	2	0	55.5	39.4	32.9	1.32	71.8	168	25.4393	39.4	55.5	ne	1.32	130	2.30409	1	1.32	130	13
MM	MM	11	38.1355	4	0	55.1	306.5	27.2	1.21	77.9	192	21.1317	306.5	55.1	ne	1.21	138.6	17.924	1	1.21	138.6	19
MM	MM	22	71.9288	1	1	134.5	11.9	42	1.2	108.6	170	37.5779	11.9	134.5	ne	1.2	141.2	1	1.52115	1.2	140	12
MZ	MM	11	33.9466	3	0	50.1	65.5	24.5	1.46	76.6	167	27.466	65.5	50.1	ne	1.46	135.1	3.83041	1	1.46	135.1	16
MM	MM	22	63.039	2	0	66.5	72.8	30.1	1.35	84.5	175	27.5918	72.8	66.5	ne	1.35	139.2	4.25731	1	1.35	139.2	15
MM	MM	12	64.6571	2	1	68.1	22.3	36.2	1.12	96	184	28.3554	22.3	68.1	ne	1.12	138.6	1.30409	1	1.12	138.6	9
MM	MM	12	72.2409	4	0	62.2	12.3	29.6	1.4	56.5	156	23.2166	12.3	62.2	ne	1.4	138.4	1	1	1.4	138.4	10
MM	MM	11	58.3518	1	0	98.1	81.7	23.9	1.78	146.3	184	43.2124	81.7	98.1	ne	1.78	130.1	4.77778	1.10948	1.78	130.1	20
MM	MM	12	39.4168	4	0	64.2	13	30.1	1.2	56	165	20.5693	13	64.2	ne	1.2	134.4	1	1	1.2	134.4	8
MM	MM	12	51.0007	1	0	70.2	50.4	18.4	1.64	97	184	28.6508	50.4	70.2	ne	1.64	139.8	2.94737	1	1.64	139.8	16
MM	MM	12	62.8857	1	0	121.4	14.7	21.4	1.44	72	191	19.7363	14.7	121.4	ne	1.44	127.9	1	1.37299	1.44	127.9	14
MM	MM	11	63.2717	1	1	81.7	48.7	27.2	1.39	104	178	32.8241	48.7	81.7	ne	1.39	137.1	2.84795	1	1.39	137.1	14
MM	MM	12	60.5038	2	0	83	95.9	26	1.58	84	164	31.2314	95.9	83	ne	1.58	139.7	5.60819	1	1.58	139.7	18
MM	MM	12	46.7844	4	0	53.9	173.3	38.4	1.1	84	180	25.9259	173.3	53.9	ne	1.1	145.1	10.1345	1	1.1	140	16
MM	MM	11	47.3265	1	0	94.3	67.7	24.5	1.4	87.5	168	31.002	67.7	94.3	ne	1.4	118.1	3.95906	1.0665	1.4	125	16
MM	MM	11	61.3032	4	0	62.4	64.4	24.2	1.4	59	165	21.6713	64.4	62.4	ne	1.4	139.2	3.76608	1	1.4	139.2	15
MM	MM	12	76.0739	4	1	78	12.5	37.8	1.07	78.6	153	33.5768	12.5	78	ne	1.07	140.4	1	1	1.07	140	7
MM	MM	12	65.5359	1	0	57.8	45.4	28.8	1.41	67	166	24.3141	45.4	57.8	ne	1.41	135.5	2.65497	1	1.41	135.5	14
MM	MM	11	59.9097	4	0	49.6	40.4	39.5	1.17	66	168	23.3844	40.4	49.6	ne	1.17	137.4	2.36257	1	1.17	137.4	11
MM	MM	11	61.9521	4	0	75	78.2	27	1.6	86	185	25.1278	78.2	75	ne	1.6	120.7	4.5731	1	1.6	125	17
MM	MM	22	54.0452	3	1	97	39.2	31.5	1.26	84	172	28.3937	39.2	97	ne	1.26	126.1	2.2924	1.09704	1.26	126.1	13
MM	MM	11	56.7584	1	0	53.5	107	25.1	1.64	63.7	176	20.5643	107	53.5	ne	1.64	123.2	6.25731	1	1.64	125	19
MM	MM	11	69.9493	2	1	59.6	21.3	39.6	1.33	86.2	162	32.8456	21.3	59.6	ne	1.33	140.4	1.24561	1	1.33	140	10
MM	MM	12	58.2943	1	0	62.9	77.6	34	1.19	86	185	25.1278	77.6	62.9	ne	1.19	141.7	4.53801	1	1.19	140	14
MM	MS	11	50.4038	1	0	68	72.1	34.3	1.34	65	170	22.4913	72.1	68	ne	1.34	132.7	4.21637	1	1.34	132.7	15
MM	MM	22	63.1266	1	1	283.3	361.4	25.4	1.37	91	180	28.0864	361.4	283.3	ano	1.37	132	21.1345	4	1.37	132	35
MM	MM	22	66.8528	2	0	112.1	16.4	30.4	1.26	83.4	178	26.3224	16.4	112.1	ne	1.26	125	1	1.26781	1.26	125	11
MM	MM	11	31.1075	4	0	116.9	249.8	27.4	1.09	61	175	19.9184	249.8	116.9	ne	1.09	138	14.6082	1.3221	1.09	138	20
MM	MM	12	63.8905	4	0	149.7	293.2	19	1.41	70	178	22.0932	293.2	149.7	ne	1.41	122	17.1462	1.69306	1.41	125	26
MM	MM	12	60.6023	1	0	122.6	116.6	21.3	1.4	89	170	30.7958	116.6	122.6	ne	1.4	122.9	6.81871	1.38656	1.4	125	21
MM	MM	11	64.9966	1	0	253.4	739.6	29.1	1.82	108.8	187	31.1133	739.6	253.4	ne	1.82	137	43.2515	2.86587	1.82	137	37
MZ	MM	22	70.7269	2	0	74.2	336.6	19.2	1.48	57.5	154	24.2452	336.6	74.2	ne	1.48	131.1	19.6842	1	1.48	131.1	22
MM	MM	22	67.6496	1	0	53.4	55.1	27.1	1.45	83	182	25.0574	55.1	53.4	ne	1.45	139.1	3.22222	1	1.45	139.1	15
MM	MM	12	32.8542	2	0	43.9	122.6	30.2	1.11	75	173	25.0593	122.6	43.9	ne	1.11	139.5	7.16959	1	1.11	139.5	15
MM	MM	11	72.5749	2	0	58.7	23.3	19.9	1.24	83.6	155	34.7971	23.3	58.7	ne	1.24	139.4	1.36257	1	1.24	139.4	10
MM	MM	11	70.6886	2	0	111.8	32.9	26	1.42	76.5	176	24.6965	32.9	111.8	ne	1.42	137.5	1.92398	1.26442	1.42	137.5	15
MM	MM	22	59.8631	1	1	50.9	50.7	19.8	1.32	102	178	32.1929	50.7	50.9	ne	1.32	135.8	2.96491	1	1.32	135.8	14
MM	MM	22	72.9966	2	1	67.7	41	28.3	1.46	76.4	174	25.2345	41	67.7	ne	1.46	138.9	2.39766	1	1.46	138.9	14
MM	MS	22	53.796	2	0	66.5	50.7	34.4	1.48	103.5	188	29.2836	50.7	66.5	ne	1.48	139.2	2.96491	1	1.48	139.2	15
MM	MS	11	35.9261	4	0	62.1	145.2	26.7	1.2	73.2	187	20.9328	145.2	62.1	ne	1.2	138.3	8.49123	1	1.2	138.3	17
MM	MM	12	69.4319	2	1	59.9	22.9	38.2	1.14	109	174	36.0021	22.9	59.9	ne	1.14	138	1.33918	1	1.14	138	9
MM	MM	12	74.037	2	1	77.5	12.8	40.6	1.06	95	178	29.9836	12.8	77.5	ne	1.06	137.7	1	1	1.06	137.7	7
MM	MM	12	64.5448	2	0	115.8	37.6	25.5	1.13	75.9	178	23.9553	37.6	115.8	ne	1.13	127.2	2.19883	1.30966	1.13	127.2	13
MM	MM	12	68.3368	2	0	82.5	12	25	1.18	97.3	188	27.5294	12	82.5	ne	1.18	129	1	1	1.18	129	8
MM	MM	11	62.6393	4	0	66.6	102.3	22	1.22	60.6	168	21.4711	102.3	66.6	ne	1.22	137	5.98246	1	1.22	137	15
MM	MM	11	37.9083	4	0	51.3	407.7	21.1	1.28	41	155	17.0656	407.7	51.3	ne	1.28	139	23.8421	1	1.28	139	21
MM	MM	11	64.3504	3	0	66.3	44.7	24.5	1.36	63.5	176	20.4997	44.7	66.3	ne	1.36	137	2.61404	1	1.36	137	14
MM	MM	11	49.3279	1	0	72.9	27.6	33.6	1.31	105	190	29.0859	27.6	72.9	ne	1.31	138.6	1.61404	1	1.31	138.6	11
MM	MM	22	52.7584	2	1	44.2	36	34.8	1.26	95	175	31.0204	36	44.2	ne	1.26	140	2.10526	1	1.26	140	12
MZ	MM	11	52.4435	2	0	56.4	12.1	22.4	1.26	68.9	168	24.4118	12.1	56.4	ne	1.26	136.7	1	1	1.26	136.7	9
MM	MM	12	71.7454	1	0	85	29.3	38.2	1.3	50	154	21.0828	29.3	85	ne	1.3	133.8	1.71345	1	1.3	133.8	11
MM	MM	22	70.7242	2	1	65.3	19.3	36.1	1.24	96	168	34.0136	19.3	65.3	ne	1.24	140.7	1.12865	1	1.24	140	9
MM	MM	11	69.7358	3	0	74.5	11	42.9	1	76.8	189	21.5	11	74.5	ne	1	135.5	1	1	1	135.5	6
ZZ	MM	12	65.5387	5	1	92.1	20.3	40.3	1.21	81.3	172	27.4811	20.3	92.1	ne	1.21	138.7	1.18713	1.04162	1.21	138.7	10
MM	MM	12	42.7981	4	0	64.9	28.7	42.5	1.02	63.6	169	22.2681	28.7	64.9	ne	1.02	139.4	1.67836	1	1.02	139.4	9
MM	MM	11	49.0212	1	0	62	155.3	37.1	1.45	93	178	29.3524	155.3	62	ne	1.45	126.5	9.08187	1	1.45	126.5	19
MM	MM	11	68.2081	2	0	131.4	16.2	32.7	1.29	89.8	165	32.9844	16.2	131.4	ne	1.29	141.6	1	1.48609	1.29	140	13
MM	MM	22	56.2765	1	0	60.4	94.7	21.3	1.38	131.1	187	37.4903	94.7	60.4	ne	1.38	133.5	5.53801	1	1.38	133.5	17
MM	MM	11	72.293	1	1	103.2	43.3	39.5	1.2	78.8	169	27.5901	43.3	103.2	ne	1.2	143.9	2.53216	1.16716	1.2	140	13
MM	MM	11	56.4736	1	0	122	22.9	22.1	1.26	122.5	185	35.7925	22.9	122	ne	1.26	133.4	1.33918	1.37978	1.26	133.4	13
MM	MM	11	68.4791	2	0	69.2	52.6	26.8	1.37	96	172	32.45	52.6	69.2	ne	1.37	139.8	3.07602	1	1.37	139.8	14
MM	MM	11	66.1766	3	1	64.7	26.7	37.5	1.01	75	159	29.6665	26.7	64.7	ne	1.01	140.1	1.5614	1	1.01	140	8
MM	MM	11	69.7276	1	1	125.3	18.4	27.2	1.27	88	178	27.7743	18.4	125.3	ne	1.27	135.3	1.07602	1.4171	1.27	135.3	13
MM	MM	11	52.8515	1	0	39.5	56.3	26	1.82	73.6	167	26.3903	56.3	39.5	ne	1.82	136.2	3.2924	1	1.82	136.2	18
MM	MM	12	68.3149	1	0	45.9	47.6	30.6	1.24	51.8	163	19.4964	47.6	45.9	ne	1.24	138	2.78363	1	1.24	138	13
MM	MM	11	60.0602	4	0	40.6	26.6	23.5	1.74	50.2	156	20.6279	26.6	40.6	ne	1.74	136.8	1.55556	1	1.74	136.8	14
MM	MM	11	55.6222	1	0	54.6	37.9	41.2	1.29	60.4	168	21.4002	37.9	54.6	ne	1.29	139.2	2.21637	1	1.29	139.2	12
MM	MM	11	57.0815	3	1	70.7	14.1	34.6	1.07	74	160	28.9062	14.1	70.7	ne	1.07	136.8	1	1	1.07	136.8	7
MM	MM	11	71.0363	3	1	98.6	15.1	46.5	1.14	84	183	25.0829	15.1	98.6	ne	1.14	141.1	1	1.11513	1.14	140	9
MM	MM	12	67.2663	2	1	83.6	33.8	37.2	1.36	87.7	180	27.0679	33.8	83.6	ne	1.36	141.8	1.97661	1	1.36	140	12
MM	MM	11	43.2225	4	0	87	138.5	26.8	1.34	76.5	180	23.6111	138.5	87	ne	1.34	134.1	8.09942	1	1.34	134.1	18
MM	MM	12	65.5962	3	1	68.9	21.1	36.8	1.23	66	176	21.3068	21.1	68.9	ne	1.23	139.3	1.23392	1	1.23	139.3	10
MM	MM	22	57.4565	2	0	101.4	64.6	30.6	0.99	73.4	185	21.4463	64.6	101.4	ne	0.99	135.7	3.77778	1.1468	1	135.7	13
MM	MM	11	68.9802	4	0	84.9	11.3	39.6	1.11	75.5	162	28.7685	11.3	84.9	ne	1.11	140.4	1	1	1.11	140	8
MM	MM	12	47.2088	1	0	81.5	283.1	29.5	1.96	71.5	155	29.7607	283.1	81.5	ne	1.96	128.2	16.5556	1	1.96	128.2	25
MM	MM	11	33.3087	5	0	75.9	59.5	28.1	1.66	148.6	160	58.0469	59.5	75.9	ne	1.66	137.4	3.47953	1	1.66	137.4	17
MM	MM	12	50.3628	1	0	67.2	69.1	30.1	1.52	51.7	160	20.1953	69.1	67.2	ne	1.52	138.5	4.04094	1	1.52	138.5	16
MZ	MM	12	54.3518	2	0	76.3	58.5	27.5	1.35	86.4	164	32.1237	58.5	76.3	ne	1.35	138.2	3.42105	1	1.35	138.2	14
MM	MM	22	68.9199	2	1	120.5	56.2	17	2.35	74.5	176	24.0509	56.2	120.5	ne	2.35	146	3.28655	1.36281	2.35	140	23
MM	MM	12	58.976	1	0	91.9	13.7	24.3	1.34	85.5	174	28.2402	13.7	91.9	ne	1.34	140.4	1	1.03936	1.34	140	10
MM	MM	22	51.447	1	0	454.4	12.5	26.3	1.19	71.2	170	24.6367	12.5	454.4	ano	1.19	135.1	1	4	1.19	135.1	22
MM	MM	11	59.9151	1	0	62	212.9	30.6	1.94	73	163	27.4756	212.9	62	ne	1.94	135.2	12.4503	1	1.94	135.2	23
MM	MM	11	65.4209	3	1	125	13.2	32.9	1.31	45.7	160	17.8516	13.2	125	ne	1.31	137	1	1.41371	1.31	137	13
MM	MM	11	55.896	1	0	54.6	80.1	22	1.69	81	165	29.7521	80.1	54.6	ne	1.69	139.5	4.68421	1	1.69	139.5	18
MZ	MM	12	62.9952	1	0	134	39.1	23.8	1.42	81.5	165	29.9357	39.1	134	ne	1.42	131.7	2.28655	1.51549	1.42	131.7	17
MM	MM	11	11.6934	4	0	20.2	323	21.7	1.5	32	161	12.3452	323	20.2	ne	1.5	133.4	18.8889	1	1.5	133.4	22
MM	MM	11	49.1444	4	0	48.8	17.7	30.5	1.39	50	170	17.301	17.7	48.8	ne	1.39	131.5	1.03509	1	1.39	131.5	10
MM	MS	12	54.486	1	0	69.3	88.7	33.4	1.3	101	168	35.7851	88.7	69.3	ne	1.3	136.6	5.18713	1	1.3	136.6	16
MM	MM	11	27.269	4	0	92	32.5	34.3	1.6	69.6	182	21.012	32.5	92	ne	1.6	137.9	1.90058	1.04049	1.6	137.9	15
MM	MM	12	62.2861	1	1	91.1	37.8	37.6	1.29	72	157	29.2101	37.8	91.1	ne	1.29	137.6	2.21053	1.03031	1.29	137.6	13
MM	MM	11	44.0794	5	0	46.6	35.5	23.2	1.33	70.5	166	25.5843	35.5	46.6	ne	1.33	137.1	2.07602	1	1.33	137.1	12
MM	MM	22	57.4538	1	0	47.7	80.2	33.2	1.5	72.2	176	23.3084	80.2	47.7	ne	1.5	140.7	4.69006	1	1.5	140	17
MM	MM	12	44.6817	4	0	88.2	38.4	39.6	1.48	105	190	29.0859	38.4	88.2	ne	1.48	144	2.24561	1	1.48	140	14
MM	MM	12	44.0027	4	0	69.4	129.3	29.8	1.29	68.4	176	22.0816	129.3	69.4	ne	1.29	137.8	7.5614	1	1.29	137.8	17
MM	MM	11	38.9596	3	1	86.3	8.8	43.1	1.22	79.6	180	24.5679	8.8	86.3	ne	1.22	139.6	1	1	1.22	139.6	9
MZ	MM	22	58.9049	1	0	97.2	54.7	21.6	1.32	76	184	22.448	54.7	97.2	ne	1.32	132.8	3.19883	1.0993	1.32	132.8	15
MM	MM	22	31.3101	4	0	50.8	38.7	28.9	1.26	44.7	162	17.0325	38.7	50.8	ne	1.26	131.4	2.26316	1	1.26	131.4	12
MM	MM	11	71.5647	1	0	134	26.4	25.8	1.31	67	170	23.1834	26.4	134	ne	1.31	136.2	1.54386	1.51549	1.31	136.2	15
MM	MM	12	52.4353	4	0	57.5	25.2	29.7	1.2	66.6	165	24.4628	25.2	57.5	ne	1.2	137.8	1.47368	1	1.2	137.8	10
MM	MM	12	50.5407	1	1	89.1	80.8	29.6	1.55	69	177	22.0243	80.8	89.1	ne	1.55	141	4.72515	1.00769	1.55	140	17
MM	MM	11	68.898	2	1	77.5	16.5	45.3	1.15	102.6	175	33.502	16.5	77.5	ne	1.15	138.2	1	1	1.15	138.2	8
MM	MM	11	72.7228	2	0	203	22	30.3	1.34	92.9	178	29.3208	22	203	ne	1.34	135.8	1.28655	2.29586	1.34	135.8	19
MM	MM	12	55.7864	2	1	257.2	561.6	30.2	3.63	84	178	26.5118	561.6	257.2	ne	3.63	133	32.8421	2.90884	3.63	133	44
MM	MM	12	70.7817	2	0	82.5	61.5	30.5	1.29	69	160	26.9531	61.5	82.5	ne	1.29	130.3	3.59649	1	1.29	130.3	14
MM	MM	22	58.2505	2	0	91.2	519.5	27.5	1.34	103	169	36.0632	519.5	91.2	ne	1.34	140	30.3801	1.03144	1.34	140	23
MM	MM	12	69.5332	2	1	86.8	30.4	37.2	1.16	100	175	32.6531	30.4	86.8	ne	1.16	139.1	1.77778	1	1.16	139.1	10
MM	MM	12	48.5914	2	0	141.2	23.3	28.3	1.61	91.3	172	30.8613	23.3	141.2	ne	1.61	134.4	1.36257	1.59692	1.61	134.4	17
MM	MM	12	67.2498	1	1	103.1	54.3	26.4	1.97	82	176	26.4721	54.3	103.1	ne	1.97	139	3.17544	1.16603	1.97	139	20
MM	MM	11	70.4914	1	1	153.1	20.8	22.4	1.43	83	174	27.4145	20.8	153.1	ne	1.43	136.2	1.21637	1.73151	1.43	136.2	16
MM	MM	12	51.4524	1	0	93.7	53.1	18.7	1.67	86	176	27.7634	53.1	93.7	ne	1.67	135.3	3.10526	1.05971	1.67	135.3	17
MM	MM	11	71.9589	2	0	63.6	63.9	32.7	1.39	86	170	29.7578	63.9	63.6	ne	1.39	137.8	3.73684	1	1.39	137.8	15
MM	MM	11	63.206	2	0	53.1	73.2	27.9	1.38	80.3	167	28.7927	73.2	53.1	ne	1.38	129.9	4.2807	1	1.38	129.9	16
MM	MM	11	59.4442	2	0	193.9	353.7	29.9	3.56	111.5	168	39.5054	353.7	193.9	ano	3.56	141	20.6842	4	3.56	140	45
MM	MM	12	65.6016	2	1	82.2	31.1	27.3	1.61	105	172	35.4922	31.1	82.2	ne	1.61	133.9	1.81871	1	1.61	133.9	14
MM	MM	11	45.0459	1	0	73.8	75.7	28.7	1.55	65.4	163	24.6152	75.7	73.8	ne	1.55	135.8	4.4269	1	1.55	135.8	17
MM	MM	11	69.9713	2	0	89	37.6	31.3	1.36	78	173	26.0617	37.6	89	ne	1.36	138.4	2.19883	1.00656	1.36	138.4	13
MM	MM	11	72.115	1	1	64.9	17.5	37.4	1.18	113	180	34.8765	17.5	64.9	ne	1.18	137.1	1.02339	1	1.18	137.1	8
MM	MM	11	57.8234	1	0	83.9	145	25.5	1.69	75.9	176	24.5028	145	83.9	ne	1.69	134.9	8.47953	1	1.69	134.9	20
MM	MM	11	64.4107	2	1	96.5	17.1	28.7	1.1	95.2	169	33.3322	17.1	96.5	ne	1.1	138.7	1	1.09138	1.1	138.7	8
MM	MM	12	58.1903	2	1	132.5	80.2	29.5	1.43	125.2	182	37.7974	80.2	132.5	ne	1.43	136.7	4.69006	1.49853	1.43	136.7	20
MM	MM	22	26.7488	4	0	75.7	36.6	35	1.69	90	196	23.4277	36.6	75.7	ne	1.69	139.1	2.14035	1	1.69	139.1	15
MM	MM	12	63.4387	2	1	81.7	40.1	40.2	1.19	105	195	27.6134	40.1	81.7	ne	1.19	138.2	2.34503	1	1.19	138.2	12
MM	MS	11	72.9309	2	0	148.1	29.4	22	1.17	106	170	36.6782	29.4	148.1	ne	1.17	134.6	1.7193	1.67496	1.17	134.6	15
MM	MM	11	61.5277	1	0	97.8	318.3	19.7	2.15	152	184	44.896	318.3	97.8	ne	2.15	130	18.614	1.10608	2.15	130	27
MM	MM	22	65.9466	4	0	141.9	362.6	24	1.61	56.9	164	21.1556	362.6	141.9	ne	1.61	124.3	21.2047	1.60484	1.61	125	28
MM	MM	12	41.744	5	0	83.2	98.8	22	2.28	127	202	31.1244	98.8	83.2	ne	2.28	134.7	5.77778	1	2.28	134.7	22
MM	MM	11	65.5496	1	0	69.7	124.8	26.7	1.73	82.2	174	27.1502	124.8	69.7	ne	1.73	133	7.29825	1	1.73	133	20
MM	MM	22	56.3203	1	0	131.9	11.1	40.9	1.18	66.5	185	19.4302	11.1	131.9	ne	1.18	135.6	1	1.49174	1.18	135.6	12
MM	MM	11	70.3025	2	0	67.4	58.5	30.1	1.41	85	178	26.8274	58.5	67.4	ne	1.41	138.9	3.42105	1	1.41	138.9	15
MM	MM	22	48.9555	1	0	130.8	166.2	19.8	3.02	90.7	168	32.1358	166.2	130.8	ne	3.02	127	9.7193	1.4793	3.02	127	31
MM	MM	11	66.4449	5	0	55	36.4	33.2	1.37	63	153	26.9127	36.4	55	ne	1.37	142.6	2.12865	1	1.37	140	13
MM	MM	11	66.6995	4	0	48.2	80.3	34.9	1.12	56.2	170	19.4464	80.3	48.2	ne	1.12	135.9	4.69591	1	1.12	135.9	14
MZ	MM	11	62.4613	1	0	223.7	73.5	25.9	1.4	92	176	29.7004	73.5	223.7	ne	1.4	138	4.29825	2.52997	1.4	138	25
MM	MM	11	31.2964	2	0	124.2	801.4	30.8	1.99	65	170	22.4913	801.4	124.2	ne	1.99	134	46.8655	1.40466	1.99	134	32
MM	MM	12	57.3251	1	0	62.4	94.3	30.7	1.7	62	164	23.0518	94.3	62.4	ne	1.7	129.9	5.51462	1	1.7	129.9	19
MM	MM	22	58.2971	1	0	85.9	38.3	22.1	1.4	65	173	21.7181	38.3	85.9	ne	1.4	130	2.23977	1	1.4	130	13
MM	MM	11	70.2861	2	0	80	116.3	35.5	1.8	53	164	19.7055	116.3	80	ne	1.8	124.7	6.80117	1	1.8	125	20
MM	MM	12	54.2697	1	1	75.6	25.1	35.4	1.3	98	177	31.2809	25.1	75.6	ne	1.3	141	1.46784	1	1.3	140	11
MM	MM	12	65.2868	1	1	136.9	30.6	37.5	1.3	109	170	37.7163	30.6	136.9	ne	1.3	138.1	1.78947	1.54829	1.3	138.1	16
MM	MM	11	63.1157	3	0	112.4	57.9	31.8	1.1	68	165	24.977	57.9	112.4	ne	1.1	133.4	3.38596	1.27121	1.1	133.4	14
MM	MM	11	55.2635	4	0	56	146.9	27.8	1.2	75	178	23.6713	146.9	56	ne	1.2	137.8	8.59064	1	1.2	137.8	17
MM	MM	11	27.6879	4	0	61.1	37.6	41.3	1	55	175	17.9592	37.6	61.1	ne	1	138.4	2.19883	1	1	138.4	9
MM	MM	12	64.3203	2	0	78.6	26	34	1.2	87	182	26.2649	26	78.6	ne	1.2	131.1	1.52047	1	1.2	131.1	10
MM	MM	12	65.4182	4	0	108.1	132.7	33.9	1.9	88	172	29.7458	132.7	108.1	ne	1.9	128	7.76023	1.22257	1.9	128	23
MM	MM	11	49.6263	4	0	81.9	107.4	34.7	1.2	76	186	21.9679	107.4	81.9	ne	1.2	140.6	6.2807	1	1.2	140	15
MM	MM	12	66.4668	3	1	83.4	14.2	42.3	1.2	70	165	25.7117	14.2	83.4	ne	1.2	137.1	1	1	1.2	137.1	8
MZ	MM	11	63.5948	1	0	116.1	79.5	21.7	1.4	98	183	29.2633	79.5	116.1	ne	1.4	131.4	4.64912	1.31305	1.4	131.4	19
MM	MM	11	40.9363	2	0	87	63	26.4	1.6	61	183	18.2149	63	87	ne	1.6	130.2	3.68421	1	1.6	130.2	17
MM	MM	12	34.4969	4	0	65.7	163.7	25.1	1.3	55	162	20.9572	163.7	65.7	ne	1.3	137	9.5731	1	1.3	137	18
MM	MM	22	66.601	2	0	81.1	31.6	31	1.4	84	159	33.2265	31.6	81.1	ne	1.4	140.2	1.84795	1	1.4	140	13
MM	MM	12	57.013	1	1	51.7	63.9	27.9	1.3	74	160	28.9062	63.9	51.7	ne	1.3	127.4	3.73684	1	1.3	127.4	14
MM	MM	12	66.9569	1	0	62	24.3	35.5	1.4	54	165	19.8347	24.3	62	ne	1.4	133.8	1.42105	1	1.4	133.8	12
MM	MM	12	57.8645	2	0	136.7	99.9	28.6	1.2	80	182	24.1517	99.9	136.7	ne	1.2	131.2	5.84211	1.54603	1.2	131.2	19
MM	MM	12	44.9856	1	1	66.1	37.7	40.6	1.1	73	173	24.3911	37.7	66.1	ne	1.1	137.5	2.20468	1	1.1	137.5	10
MM	MM	12	52.5229	4	0	47.8	40.9	30.8	1.2	83	168	29.4076	40.9	47.8	ne	1.2	138.5	2.39181	1	1.2	138.5	12
MM	MM	11	25.3251	4	0	60.8	385.1	25.3	1.7	74	186	21.3898	385.1	60.8	ne	1.7	134.3	22.5205	1	1.7	134.3	24
MM	MM	12	65.7906	3	1	105.4	13.2	33.1	1.3	95	168	33.6593	13.2	105.4	ne	1.3	141	1	1.19204	1.3	140	11
MM	MM	11	47.7426	4	0	56.6	54.1	23.2	1.5	76	170	26.2976	54.1	56.6	ne	1.5	135.9	3.16374	1	1.5	135.9	15
MM	MM	12	67.7782	1	0	168.7	67.2	15.7	1.5	104	190	28.8089	67.2	168.7	ne	1.5	133.7	3.92982	1.90794	1.5	133.7	22
MM	MM	12	66.0808	1	0	74.8	51.6	29.4	1.6	90	170	31.1419	51.6	74.8	ne	1.6	137.7	3.01754	1	1.6	137.7	16
MZ	MM	11	52.3477	1	0	77.2	42.3	23.2	1.4	106	177	33.8345	42.3	77.2	ne	1.4	140.5	2.47368	1	1.4	140	14
MM	MM	12	63.2197	3	1	74.6	84.6	33.8	1.1	79	178	24.9337	84.6	74.6	ne	1.1	135.7	4.94737	1	1.1	135.7	14
MM	MM	22	64.4162	1	1	65	51	35.1	1.5	97	170	33.564	51	65	ne	1.5	137.7	2.98246	1	1.5	137.7	15
MM	MM	22	66.3354	1	0	82.8	31.7	34.5	1.3	100	185	29.2184	31.7	82.8	ne	1.3	139.9	1.8538	1	1.3	139.9	12
MM	MM	11	61.3771	2	1	89.4	17.2	35.1	1.1	78	177	24.8971	17.2	89.4	ne	1.1	138	1.00585	1.01108	1.1	138	8
MM	MM	11	68.8104	5	1	79.6	32.5	38.5	1.1	69	156	28.3531	32.5	79.6	ne	1.1	138.5	1.90058	1	1.1	138.5	10
MM	MM	11	53.8919	4	0	56.7	133.3	28.6	1.4	54	160	21.0937	133.3	56.7	ne	1.4	136.1	7.79532	1	1.4	136.1	18
MM	MM	11	56.0301	3	1	74.6	40.7	27.8	1.1	80	175	26.1224	40.7	74.6	ne	1.1	138	2.38012	1	1.1	138	11
MM	MM	11	52.9528	3	0	159.5	43.6	30.7	1.3	90	181	27.4717	43.6	159.5	ne	1.3	130.4	2.54971	1.80389	1.3	130.4	19
MM	MM	11	56.9199	1	1	80.1	93	25.4	1.7	88	187	25.1651	93	80.1	ne	1.7	138.5	5.4386	1	1.7	138.5	19
MM	MM	11	56.7721	1	0	299.6	5.8	32.6	1.1	62	176	20.0155	5.8	299.6	ano	1.1	139.3	1	4	1.1	139.3	21
MM	MM	22	47.9014	4	0	53.9	18.8	29.2	1.7	72	165	26.4463	18.8	53.9	ne	1.7	136.1	1.09942	1	1.7	136.1	13
MM	MM	22	58.0287	1	0	63.1	40.5	25.5	1.9	91	176	29.3776	40.5	63.1	ne	1.9	136.2	2.36842	1	1.9	136.2	17
MM	MM	11	25.3443	4	0	59.4	21.5	32.5	1.2	57	175	18.6122	21.5	59.4	ne	1.2	140.6	1.25731	1	1.2	140	9
MM	MM	11	49.9576	1	0	64.9	100	28.9	1.4	98	180	30.2469	100	64.9	ne	1.4	134.2	5.84795	1	1.4	134.2	17
MM	MM	11	69.3087	2	0	74.3	36.5	33.2	1.1	72	171	24.623	36.5	74.3	ne	1.1	137.7	2.1345	1	1.1	137.7	10
MM	MM	12	25.0103	4	0	67.7	133.6	35.6	1.79	91.9	185	26.8517	133.6	67.7	ne	1.79	137.2	7.81287	1	1.79	137.2	21
MM	MM	11	37.024	4	0	46.4	330.5	28.6	1.2	53	174	17.5056	330.5	46.4	ne	1.2	132.9	19.3275	1	1.2	132.9	20
MM	MM	11	38.8802	4	0	104.6	199.8	30.9	1.21	70	193	18.7925	199.8	104.6	ne	1.21	133.6	11.6842	1.18299	1.21	133.6	19
MM	MM	12	66.7105	3	1	90.6	41.1	32.4	1.1	87	182	26.2649	41.1	90.6	ne	1.1	137.9	2.40351	1.02466	1.1	137.9	11
MM	MM	11	61.2676	3	1	79	17.2	30.1	1	88	175	28.7347	17.2	79	ne	1	138.9	1.00585	1	1	138.9	6
MM	MM	22	41.1992	1	0	63.1	95.7	32.2	1.3	90	176	29.0548	95.7	63.1	ne	1.3	137.1	5.59649	1	1.3	137.1	16
MM	MM	11	56.3422	3	1	68.7	15.6	34	1.1	70	160	27.3437	15.6	68.7	ne	1.1	140.6	1	1	1.1	140	7
MM	MM	11	56.2765	1	0	58.4	99.9	29.5	1.9	75	164	27.8852	99.9	58.4	ne	1.9	143.5	5.84211	1	1.9	140	20
MM	MM	22	59.5428	1	1	139.3	24.1	24.4	1.3	68	175	22.2041	24.1	139.3	ne	1.3	131.1	1.40936	1.57544	1.3	131.1	15
MM	MS	12	60.6461	4	0	62.8	126	27.3	1.5	82	168	29.0533	126	62.8	ne	1.5	135.4	7.36842	1	1.5	135.4	19
MM	MM	11	63.3922	1	0	64.9	21	29.4	1.2	76	182	22.9441	21	64.9	ne	1.2	132.2	1.22807	1	1.2	132.2	9
MM	MM	11	60.271	1	1	70.6	36.6	30.3	1.2	92	190	25.4848	36.6	70.6	ne	1.2	130.8	2.14035	1	1.2	130.8	11
MM	MM	11	55.948	3	1	84.6	11.1	35.6	1	52	175	16.9796	11.1	84.6	ne	1	134.6	1	1	1	134.6	6
MM	MM	11	59.2608	2	0	107	13	31.4	1.2	63	164	23.4236	13	107	ne	1.2	130.5	1	1.21013	1.2	130.5	10
MM	MM	12	61.0075	4	0	61	44.2	27.6	1.5	64	158	25.6369	44.2	61	ne	1.5	132	2.5848	1	1.5	132	15
MM	MM	11	51.1814	1	0	61.1	130.6	23.3	1.5	76	178	23.9869	130.6	61.1	ne	1.5	141	7.63743	1	1.5	140	19
MM	MM	11	57.1745	3	0	115.4	185.3	20.2	1.6	100	172	33.8021	185.3	115.4	ne	1.6	134.5	10.8363	1.30513	1.6	134.5	23
MM	MM	11	40.7611	4	0	48.7	74.9	29.4	1.1	60	165	22.0386	74.9	48.7	ne	1.1	139.2	4.38012	1	1.1	139.2	13
MM	MM	12	70.9459	4	1	78	23.5	33.6	1.2	114	174	37.6536	23.5	78	ne	1.2	142.6	1.37427	1	1.2	140	10
MM	MM	11	58.9788	4	0	97.9	6.8	36.7	1.25	77.5	168	27.4589	6.8	97.9	ne	1.25	138.6	1	1.10722	1.25	138.6	10
MM	MM	12	55.1786	2	0	84.5	80.2	24.9	2.3	112	180	34.5679	80.2	84.5	ne	2.3	129.3	4.69006	1	2.3	129.3	22
MM	MM	12	25.64	4	0	180.6	380.6	21.4	1.3	42	154	17.7096	380.6	180.6	ne	1.3	141	22.2573	2.04252	1.3	140	28
MM	MM	12	61.6509	3	0	53.2	26.5	24.1	1.3	66	168	23.3844	26.5	53.2	ne	1.3	142.5	1.54971	1	1.3	140	11
MM	MS	12	70.8063	2	0	69.7	61.9	24.1	1.4	98	187	28.0248	61.9	69.7	ne	1.4	135.7	3.61988	1	1.4	135.7	15
MM	MM	22	68.742	3	0	69.5	33.6	24.1	1.8	86	185	25.1278	33.6	69.5	ne	1.8	134.8	1.96491	1	1.8	134.8	16
MM	MM	12	57.9165	1	0	65.1	49.4	24.2	1.5	56	159	22.151	49.4	65.1	ne	1.5	134.8	2.88889	1	1.5	134.8	15
MM	MM	11	58.0397	3	1	53.3	50.5	35.1	1.2	60	168	21.2585	50.5	53.3	ne	1.2	139	2.95322	1	1.2	139	13
MM	MM	11	64.4134	1	0	95.7	34.9	30.8	1.3	125	189	34.9934	34.9	95.7	ne	1.3	135.1	2.04094	1.08233	1.3	135.1	13
MM	MM	12	59.3703	1	1	72.2	48.9	29.9	1.8	74	173	24.7252	48.9	72.2	ne	1.8	127.4	2.85965	1	1.8	127.4	17
MM	MM	12	66.2286	3	0	59.7	17.7	29.1	1.2	76	180	23.4568	17.7	59.7	ne	1.2	140.2	1.03509	1	1.2	140	9
MM	MM	12	55.9671	3	1	62.3	13.1	30.3	1.2	88	163	33.1213	13.1	62.3	ne	1.2	137.8	1	1	1.2	137.8	8
MM	MM	11	57.6674	1	0	53.3	41.1	21.3	1.6	107	172	36.1682	41.1	53.3	ne	1.6	131.8	2.40351	1	1.6	131.8	15
MM	MM	11	61.9658	1	0	91.3	32.8	22.5	1.5	86	178	27.143	32.8	91.3	ne	1.5	136.3	1.91813	1.03257	1.5	136.3	14
MM	MM	12	59.0938	4	0	54	9.4	32.4	1.3	53	170	18.3391	9.4	54	ne	1.3	140.7	1	1	1.3	140	9
MM	MM	12	48.9774	1	0	66.6	13.3	33.5	1.2	74	176	23.8895	13.3	66.6	ne	1.2	135.3	1	1	1.2	135.3	8
MZ	MM	12	62.0287	1	0	73.1	64.8	24.4	1.8	90	190	24.9307	64.8	73.1	ne	1.8	137.6	3.78947	1	1.8	137.6	18
MM	MM	12	38.7899	4	0	89.5	70.4	29.3	1.1	77	178	24.3025	70.4	89.5	ne	1.1	138.1	4.11696	1.01221	1.1	138.1	13
MM	MM	22	54.9487	1	1	86.1	67.2	22.3	1.4	95	175	31.0204	67.2	86.1	ne	1.4	136.4	3.92982	1	1.4	136.4	15
MM	MM	22	63.2663	4	0	77.3	54.8	23	1.4	79	182	23.8498	54.8	77.3	ne	1.4	138.6	3.20468	1	1.4	138.6	15
MM	MM	22	49.807	1	1	141.3	32.3	33.7	1.3	105	176	33.8972	32.3	141.3	ne	1.3	131.9	1.88889	1.59805	1.3	131.9	16
MM	MM	12	63.9945	1	0	205.7	39.5	28.3	1.3	84.7	172	28.6303	39.5	205.7	ne	1.3	135	2.30994	2.3264	1.3	135	21
MM	MM	12	62.4778	2	0	70.4	59.1	27.8	1.6	101	186	29.1941	59.1	70.4	ne	1.6	139.3	3.45614	1	1.6	139.3	16
MM	MM	22	59.0445	1	0	80.6	232.4	21.4	2.1	64	175	20.898	232.4	80.6	ne	2.1	126	13.5906	1	2.1	126	25
MM	MM	11	53.8261	3	1	79.2	42.6	32.4	1.2	73	170	25.2595	42.6	79.2	ne	1.2	135.9	2.49123	1	1.2	135.9	12
MM	MM	12	61.2676	3	1	121	24.1	30.4	1.3	70	178	22.0932	24.1	121	ne	1.3	135.7	1.40936	1.36847	1.3	135.7	14
MM	MM	11	31.3457	4	0	50.9	91.5	16.4	1.8	72	183	21.4996	91.5	50.9	ne	1.8	127.4	5.35088	1	1.8	127.4	19
MM	MM	12	59.3183	4	0	66.1	98.1	28.6	1.2	57	168	20.1956	98.1	66.1	ne	1.2	139.8	5.73684	1	1.2	139.8	15
MM	MM	11	59.4661	4	0	84.2	149.2	23.2	1.2	68	172	22.9854	149.2	84.2	ne	1.2	135.8	8.72515	1	1.2	135.8	17
MM	MM	12	42.5188	1	0	127.9	81.1	24.2	1.6	100	189	27.9947	81.1	127.9	ne	1.6	131.8	4.74269	1.44651	1.6	131.8	21
MM	MM	11	37.0897	4	0	58.2	104.6	30.7	1.1	90	192	24.4141	104.6	58.2	ne	1.1	136.3	6.11696	1	1.1	136.3	14
MM	MM	11	61.7276	3	1	31.6	71.4	21.9	1.1	86	165	31.5886	71.4	31.6	ne	1.1	139.7	4.17544	1	1.1	139.7	13
MM	MM	11	56.4353	2	0	72.2	69.5	24.2	1.7	105	186	30.3503	69.5	72.2	ne	1.7	136	4.06433	1	1.7	136	18
MM	MM	12	55.603	2	0	98	109.9	25.3	2.2	95	176	30.6689	109.9	98	ne	2.2	137.9	6.4269	1.10835	2.2	137.9	23
MM	MM	11	45.2293	3	1	66	38.5	26.8	1.3	90	173	30.0712	38.5	66	ne	1.3	136.2	2.25146	1	1.3	136.2	12
MM	MM	12	58.3819	1	1	96.8	79.1	24.1	1.5	85	176	27.4406	79.1	96.8	ne	1.5	133.2	4.62573	1.09477	1.5	133.2	18
MM	MM	12	46.82	3	0	46.6	24.8	17.6	1.4	52	165	19.1001	24.8	46.6	ne	1.4	132.9	1.45029	1	1.4	132.9	12
MM	MM	11	54.6694	3	0	69.1	12.6	25.7	1.3	61	170	21.1073	12.6	69.1	ne	1.3	136.9	1	1	1.3	136.9	9
MM	MM	11	59.8494	1	1	135.9	37.1	22.5	1.1	110	181	33.5765	37.1	135.9	ne	1.1	137.6	2.16959	1.53698	1.1	137.6	15
MM	MM	11	62.7598	4	0	74.9	384	15.7	1.5	78	178	24.6181	384	74.9	ne	1.5	138.9	22.4561	1	1.5	138.9	23
MZ	MM	11	64.9829	2	0	157.9	52.6	23.2	1.3	120	167	43.0277	52.6	157.9	ne	1.3	138	3.07602	1.7858	1.3	138	19
MM	MM	12	61.5086	1	0	76.6	36.5	29.5	1.4	105	180	32.4074	36.5	76.6	ne	1.4	141.6	2.1345	1	1.4	140	13
MM	MM	12	63.8412	2	1	61.9	32.4	33.2	1.4	72	176	23.2438	32.4	61.9	ne	1.4	134.7	1.89474	1	1.4	134.7	13
MM	MM	12	59.5674	3	0	34	135.4	23.8	1.9	85	168	30.1162	135.4	34	ne	1.9	133.4	7.91813	1	1.9	133.4	21
MM	MM	11	31.5264	4	0	52.7	142.6	15.4	2.1	73	176	23.5666	142.6	52.7	ne	2.1	137.3	8.33918	1	2.1	137.3	23
MM	MM	12	60.6872	1	1	96.8	25.5	26.6	1.2	83	178	26.1962	25.5	96.8	ne	1.2	131.6	1.49123	1.09477	1.2	131.6	11
MM	MM	11	55.2827	1	1	55	30.5	32.8	1.4	85	168	30.1162	30.5	55	ne	1.4	137.4	1.78363	1	1.4	137.4	12
MM	MM	12	58.6448	1	0	76.6	33.9	21.3	1.5	106	186	30.6394	33.9	76.6	ne	1.5	134.8	1.98246	1	1.5	134.8	14
MM	MM	12	65.295	3	1	69.9	32.8	35.8	1.4	89	185	26.0044	32.8	69.9	ne	1.4	145.1	1.91813	1	1.4	140	13
MM	MM	11	65.1964	1	0	43	84.7	30.6	1.8	76	166	27.5802	84.7	43	ne	1.8	136.2	4.95322	1	1.8	136.2	19
MM	MM	11	52.4381	1	0	74.5	39.9	23.4	1.6	79	173	26.3958	39.9	74.5	ne	1.6	133.7	2.33333	1	1.6	133.7	15
MM	MM	22	67.2389	1	0	65.1	95.3	30.7	1.5	77	171	26.3329	95.3	65.1	ne	1.5	132.8	5.5731	1	1.5	132.8	17
MM	MM	12	70.6886	1	1	79	51.9	28.6	1.5	122	183	36.4299	51.9	79	ne	1.5	141.7	3.03509	1	1.5	140	15
MM	MM	11	68.2984	3	1	97.5	16.4	27.4	1.1	71	174	23.4509	16.4	97.5	ne	1.1	140.9	1	1.10269	1.1	140	8
MM	MM	22	54.2642	4	0	58.2	299.2	12	1.3	58	158	23.2335	299.2	58.2	ne	1.3	128.9	17.4971	1	1.3	128.9	20
MM	MM	11	66.705	4	0	63.6	57	25.1	1.3	58	153	24.7768	57	63.6	ne	1.3	129.4	3.33333	1	1.3	129.4	14
MM	MM	11	20.8624	2	0	92.8	61.5	28.1	1.4	57.5	165	21.1203	61.5	92.8	ne	1.4	132.7	3.59649	1.04954	1.4	132.7	15
MM	MM	12	46.9185	2	0	54.4	23.3	31.8	1.1	59	170	20.4152	23.3	54.4	ne	1.1	135.5	1.36257	1	1.1	135.5	9
MM	MM	22	62.5106	1	0	39.2	34.3	27.2	1.3	74	180	22.8395	34.3	39.2	ne	1.3	139	2.00585	1	1.3	139	12
MM	MM	22	67.7645	1	1	67.7	66.3	19.1	1.5	80	182	24.1517	66.3	67.7	ne	1.5	131	3.87719	1	1.5	131	16
MM	MM	11	53.1636	1	0	222.5	18.3	15.4	1.3	86	172	29.0698	18.3	222.5	ne	1.3	140.2	1.07018	2.5164	1.3	140	18
MM	MM	22	50.7734	4	0	74.6	71.9	25.4	1.6	68	165	24.977	71.9	74.6	ne	1.6	135	4.20468	1	1.6	135	17
MM	MM	22	48.3833	4	0	56.7	199.5	30.4	1.2	55	172	18.5911	199.5	56.7	ne	1.2	139.9	11.6667	1	1.2	139.9	18
MM	MM	22	56.8077	2	0	36	27.4	27.2	1.3	52	162	19.8141	27.4	36	ne	1.3	142.6	1.60234	1	1.3	140	11
MM	MM	22	62.7187	1	0	85.4	100.3	19	1.6	90	178	28.4055	100.3	85.4	ne	1.6	122	5.8655	1	1.6	125	18
MM	MM	12	21.8809	2	0	43.2	25.2	30	1.2	64	166	23.2254	25.2	43.2	ne	1.2	141.9	1.47368	1	1.2	140	10
MM	MM	11	54.5818	1	0	63.7	34.9	26.1	1.4	58	157	23.5304	34.9	63.7	ne	1.4	134.5	2.04094	1	1.4	134.5	13
MM	MM	11	60.6379	4	0	64.6	143.5	25.4	1.4	80	182	24.1517	143.5	64.6	ne	1.4	137.9	8.39181	1	1.4	137.9	18
MM	MM	11	65.6674	3	0	73.9	23.9	30	1.3	54	163	20.3244	23.9	73.9	ne	1.3	137.6	1.39766	1	1.3	137.6	11
MM	MM	22	49.128	1	0	96.2	14.7	36.3	1.3	105	180	32.4074	14.7	96.2	ne	1.3	134.5	1	1.08799	1.3	134.5	10
MM	MM	22	63.384	3	0	122.7	43.3	24.2	1.2	75	170	25.9516	43.3	122.7	ne	1.2	136.5	2.53216	1.3877	1.2	136.5	15
MM	MS	22	57.9192	1	0	60.9	76.5	17.3	1.7	75	179	23.4075	76.5	60.9	ne	1.7	132.4	4.47368	1	1.7	132.4	18
MM	MM	12	52.6982	1	0	182.6	78.9	17.3	1.1	75	175	24.4898	78.9	182.6	ne	1.1	138.2	4.61404	2.06514	1.1	138.2	20
MM	MM	12	49.6071	1	1	47.7	51.7	16.3	1.3	94	173	31.4077	51.7	47.7	ne	1.3	134.9	3.02339	1	1.3	134.9	14
MM	MM	11	46.1383	4	0	44.6	14.2	25.2	1.1	64	168	22.6757	14.2	44.6	ne	1.1	136.7	1	1	1.1	136.7	7
MM	MM	22	63.1677	2	0	73.1	70.3	22.1	2.3	83	160	32.4219	70.3	73.1	ne	2.3	133.7	4.11111	1	2.3	133.7	21
MM	MM	22	69.2813	2	0	86	13.6	20.8	1.2	80	170	27.6817	13.6	86	ne	1.2	135.4	1	1	1.2	135.4	8
MM	MM	12	64.5558	4	0	54.3	26.5	31.4	1.2	80	164	29.7442	26.5	54.3	ne	1.2	141.3	1.54971	1	1.2	140	10
MM	MM	12	48.5722	1	0	56.6	84.5	26.2	1.4	80	180	24.6914	84.5	56.6	ne	1.4	139.5	4.94152	1	1.4	139.5	16
MM	MM	11	58.8008	4	1	87.6	7	34.7	1	79	183	23.5898	7	87.6	ne	1	140.8	1	1	1	140	6
MM	MM	12	59.1732	1	1	47.8	15.7	40.3	1.2	76	172	25.6896	15.7	47.8	ne	1.2	137	1	1	1.2	137	8
MM	MM	12	65.347	3	1	69.4	17.6	30.3	1	83	174	27.4145	17.6	69.4	ne	1	141.6	1.02924	1	1	140	7
MM	MM	12	51.8193	4	0	61.5	150	32.6	3.2	54	165	19.8347	150	61.5	ne	3.2	137.4	8.77193	1	3.2	137.4	28
MM	MM	12	35.2471	3	0	52.4	52	30.9	1.4	67	171	22.913	52	52.4	ne	1.4	138.7	3.04094	1	1.4	138.7	14
MM	MM	22	63.8001	3	1	108.1	35.1	37.6	1.1	125	180	38.5802	35.1	108.1	ne	1.1	142.6	2.05263	1.22257	1.1	140	12
MM	MM	11	66.3518	1	0	63.7	29.1	28.2	1.2	70	164	26.0262	29.1	63.7	ne	1.2	139.1	1.70175	1	1.2	139.1	10
MM	MM	12	46.9268	4	0	71.7	52.1	31.1	1.3	82	196	21.3453	52.1	71.7	ne	1.3	142.4	3.04678	1	1.3	140	14
MM	MM	22	44.6735	4	0	55.3	85	26.1	1.7	65	176	20.984	85	55.3	ne	1.7	139.5	4.97076	1	1.7	139.5	18
MM	MM	12	61.2375	4	0	52.3	41.7	33.8	1.5	61.5	170	21.2803	41.7	52.3	ne	1.5	139.7	2.4386	1	1.5	139.7	14
MM	MM	22	59.7536	2	0	73.7	37.7	30.9	1.4	108	180	33.3333	37.7	73.7	ne	1.4	140.5	2.20468	1	1.4	140	13
MM	MM	12	62.5818	2	0	73.8	34.7	21.9	1.3	70	167	25.0995	34.7	73.8	ne	1.3	128	2.02924	1	1.3	128	12
MM	MM	22	52.7392	1	0	58.5	26.1	24.1	1.4	127	184	37.5118	26.1	58.5	ne	1.4	134.4	1.52632	1	1.4	134.4	12
MM	MM	12	63.5784	4	0	61.2	35	29.7	1.7	79	170	27.3356	35	61.2	ne	1.7	143.7	2.04678	1	1.7	140	15
MM	MM	11	56.104	1	0	69	28	25.1	1.4	96	180	29.6296	28	69	ne	1.4	143.9	1.63743	1	1.4	140	12
MM	MM	12	25.6482	4	0	53.8	65.1	34.9	1.3	75	173	25.0593	65.1	53.8	ne	1.3	138.9	3.80702	1	1.3	138.9	14
MM	MM	11	54.9213	1	0	324.3	161.5	21.6	1.9	86	181	26.2507	161.5	324.3	ne	1.9	136	9.44444	3.66772	1.9	136	35
MM	MM	12	65.5168	1	0	96	7.5	23.4	1.4	101	178	31.8773	7.5	96	ne	1.4	139.6	1	1.08573	1.4	139.6	11
MM	MM	11	53.3607	1	0	76.6	42.4	29.1	1.5	83	177	26.493	42.4	76.6	ne	1.5	142.5	2.47953	1	1.5	140	14
MM	MM	22	60.0821	3	1	47.8	50.8	30.6	1.2	61	170	21.1073	50.8	47.8	ne	1.2	142.7	2.97076	1	1.2	140	13
MM	MM	12	57.18	1	0	161.5	44	27.4	1.3	84	182	25.3593	44	161.5	ne	1.3	143.6	2.5731	1.82651	1.3	140	19
MM	MM	12	49.3142	1	0	54.1	421	23	1.7	74	163	27.852	421	54.1	ne	1.7	134.7	24.6199	1	1.7	134.7	24
MM	MS	12	42.4559	5	0	73	57	33.8	1.5	71	176	22.921	57	73	ne	1.5	142	3.33333	1	1.5	140	16
MM	MM	11	59.0308	2	0	67.7	13.3	12.7	1.4	70	175	22.8571	13.3	67.7	ne	1.4	134	1	1	1.4	134	10
MM	MM	12	23.9288	5	0	121.9	4.3	46	1.3	78	175	25.4694	4.3	121.9	ne	1.3	143	1	1.37865	1.3	140	12
MM	MM	12	12.6105	4	0	50.5	110.5	29	1.3	52	157	21.0962	110.5	50.5	ne	1.3	140.6	6.46199	1	1.3	140	16
ZZ	MM	11	59.9617	5	0	71.8	16.3	23.7	1.3	79	174	26.0933	16.3	71.8	ne	1.3	139.1	1	1	1.3	139.1	9
MM	MM	11	53.0157	1	0	72.9	141.2	20.6	2.2	83	162	31.6263	141.2	72.9	ne	2.2	141.2	8.25731	1	2.2	140	23
MM	MM	11	44.0657	1	0	92.6	59	27.3	1.8	58	157	23.5304	59	92.6	ne	1.8	139.5	3.45029	1.04727	1.8	139.5	18
MM	MM	12	57.2649	3	0	55.4	37	27.2	1.4	60	174	19.8177	37	55.4	ne	1.4	138	2.16374	1	1.4	138	13
MM	MM	22	59.1321	1	1	86	27	39.4	1.1	85	171	29.0688	27	86	ne	1.1	139.3	1.57895	1	1.1	139.3	9
MM	MM	22	55.8001	4	0	100.3	45.3	38.7	1.5	77	174	25.4327	45.3	100.3	ne	1.5	140.6	2.64912	1.13436	1.5	140	16
MM	MM	11	39.8631	4	0	74.5	198.4	31	1.2	59	156	24.2439	198.4	74.5	ne	1.2	135.3	11.6023	1	1.2	135.3	18
MM	MM	22	61.4511	2	0	74.1	60.3	30.6	1.5	61.5	155	25.5983	60.3	74.1	ne	1.5	137	3.52632	1	1.5	137	16
MM	MM	12	64.5667	3	1	60	22.3	34.6	1.3	87	164	32.3468	22.3	60	ne	1.3	140.5	1.30409	1	1.3	140	10
MM	MM	12	-46.1711	3	0	456.9	11.1	22.4	1.1	65	168	23.03	11.1	456.9	ne	1.1	128.9	1	4	1.1	128.9	21
MM	MM	22	50.0014	3	0	72.7	47.8	29.9	1.7	86	187	24.5932	47.8	72.7	ne	1.7	131.3	2.79532	1	1.7	131.3	16
MM	MM	11	57.0732	1	0	80.2	54.7	31	1.2	91.5	168	32.4192	54.7	80.2	ne	1.2	137.2	3.19883	1	1.2	137.2	13
MM	MS	12	52.5366	1	0	144	35.5	41.9	1.6	98	178	30.9	35.5	144	ne	1.6	129.8	2.07602	1.62859	1.6	129.8	19
MM	MM	22	25.6126	4	0	57.1	21.9	23	1.5	60	187	17.1581	21.9	57.1	ne	1.5	128	1.2807	1	1.5	128	12
MM	MM	22	50.5216	2	0	73.8	46.4	30.8	1.6	69	173	23.0546	46.4	73.8	ne	1.6	130.5	2.71345	1	1.6	130.5	15
MZ	MM	22	44.95	1	0	76	58	36.7	1.1	96	178	30.2992	58	76	ne	1.1	130	3.39181	1	1.1	130	12
MM	MM	12	44.9144	3	0	129	274	32.5	1.3	68	169	23.8087	274	129	ne	1.3	134.6	16.0234	1.45895	1.3	134.6	23
MM	MM	12	62.2149	3	0	97.5	26.7	32.2	1.4	66	167	23.6652	26.7	97.5	ne	1.4	140.2	1.5614	1.10269	1.4	140	13
MM	MM	22	50.5024	1	0	103.8	14.6	24.6	1.2	65	178	20.5	14.6	103.8	ne	1.2	133.5	1	1.17394	1.2	133.5	10
MM	MM	11	58.9131	2	0	134	67.5	32.5	1.9	62	164	23.0518	67.5	134	ne	1.9	117	3.94737	1.51549	1.9	125	23
ZZ	MM	12	14.7926	5	0	38.8	212.9	22.9	2.3	35	151	15.3502	212.9	38.8	ne	2.3	141.6	12.4503	1	2.3	140	25
MM	MM	12	53.2457	3	0	84.6	31.2	26	1.3	68.5	165	25.1607	31.2	84.6	ne	1.3	136.7	1.82456	1	1.3	136.7	12
MZ	MM	11	48.794	1	0	67	119.7	22.7	1.7	87	185	25.42	119.7	67	ne	1.7	126.4	7	1	1.7	126.4	20
MM	MM	11	55.3977	4	0	66.4	41.8	34.8	1.2	70	164	26.0262	41.8	66.4	ne	1.2	145.9	2.44444	1	1.2	140	12
MM	MM	11	30.1793	4	0	59.8	85.8	23.8	1.2	73	186	21.1007	85.8	59.8	ne	1.2	139.3	5.01754	1	1.2	139.3	15
MM	MM	12	50.5079	3	0	45.6	30.4	20.8	1.6	77	178	24.3025	30.4	45.6	ne	1.6	133.1	1.77778	1	1.6	133.1	14
MM	MM	12	55.1978	3	0	84.6	11.1	24.1	0.9	50	170	17.301	11.1	84.6	ne	0.9	131.7	1	1	1	131.7	6
MM	MM	11	64.1916	1	0	105.8	10.3	30.9	1.4	90	178	28.4055	10.3	105.8	ne	1.4	137.6	1	1.19656	1.4	137.6	12
MM	MM	12	31.1595	4	0	76.3	113.9	30.7	1.1	64	176	20.6612	113.9	76.3	ne	1.1	138.2	6.66082	1	1.1	138.2	15
MM	MM	12	9.57974	5	0	39.8	18.7	27.6	1.5	23	175	7.5102	18.7	39.8	ne	1.5	135	1.09357	1	1.5	135	11
MM	MM	22	44.397	1	0	78.5	49.9	29.5	1.7	87	178	27.4587	49.9	78.5	ne	1.7	137.5	2.91813	1	1.7	137.5	16
MZ	MM	12	28.3477	1	0	63.8	239.3	21.5	3.1	102	173	34.0807	239.3	63.8	ne	3.1	128.9	13.9942	1	3.1	128.9	29
MM	MM	12	54.5161	1	0	57	31.3	9.8	1.5	110	198	28.0584	31.3	57	ne	1.5	129	1.83041	1	1.5	129	13
MM	MM	12	61.5086	1	0	80.8	52.9	25.5	1.5	68	171	23.255	52.9	80.8	ne	1.5	133.1	3.09357	1	1.5	133.1	15
MM	MM	11	60.9719	4	0	97.6	17	28	1.2	81	172	27.3797	17	97.6	ne	1.2	132.1	1	1.10382	1.2	132.1	9
MM	MM	12	48.4298	3	0	60.5	21.8	29.4	1.5	92	178	29.0367	21.8	60.5	ne	1.5	141.6	1.27485	1	1.5	140	12
MM	MM	12	57.6509	4	0	76.5	104.7	24.8	1.2	64	158	25.6369	104.7	76.5	ne	1.2	139	6.12281	1	1.2	139	15
MZ	MM	12	54.0452	1	0	43.8	99.6	29.5	1.8	66	160	25.7812	99.6	43.8	ne	1.8	138.7	5.82456	1	1.8	138.7	20
MM	MM	11	56.742	4	0	59.2	91	33.4	1.3	73	164	27.1416	91	59.2	ne	1.3	140.7	5.32164	1	1.3	140	16
MM	MM	12	60.3231	1	0	93.8	37.5	29.1	1.5	90	172	30.4218	37.5	93.8	ne	1.5	131.7	2.19298	1.06085	1.5	131.7	15
MM	MM	11	48.7858	4	0	56.5	44.2	25.3	1.3	72	168	25.5102	44.2	56.5	ne	1.3	144.2	2.5848	1	1.3	140	13
MM	MM	12	42.2943	1	0	63.8	48.9	23	2.1	79	170	27.3356	48.9	63.8	ne	2.1	134.9	2.85965	1	2.1	134.9	19
MM	MM	12	46.8036	1	0	n/a	n/a	n/a	n/a	80	183	23.9	n/a	n/a	ne	n/a	n/a				140
MM	MM	12	40.8378	1	0	81.2	44.9	36.9	1.4	87	171	29.7527	44.9	81.2	ne	1.4	139.3	2.62573	1	1.4	139.3	14
MM	MM	11	46.2177	4	0	76.5	71.5	40.1	1.1	77	180	23.7654	71.5	76.5	ne	1.1	138.4	4.18129	1	1.1	138.4	13
MM	MM	11	60.9719	2	0	85.1	25.7	32.5	1.3	65	165	23.8751	25.7	85.1	ne	1.3	136.4	1.50292	1	1.3	136.4	11
MM	MM	11	52.679	1	0	70.6	55.2	31.1	1.3	82	180	25.3086	55.2	70.6	ne	1.3	134.8	3.22807	1	1.3	134.8	14
MM	MM	12	25.1225	5	0	70.6	131.1	35.3	1.2	75	163	28.2284	131.1	70.6	ne	1.2	138.8	7.66667	1	1.2	138.8	16
MM	MM	22	57.8617	3	0	64	53.9	35.8	1.6	54	151	23.6832	53.9	64	ne	1.6	139.1	3.15205	1	1.6	139.1	16
MM	MM	11	55.4141	4	0	81.2	111.9	37.3	1.2	80	164	29.7442	111.9	81.2	ne	1.2	138.2	6.54386	1	1.2	138.2	16
MM	MM	11	48.1013	5	0	65.3	499.5	26.4	2.3	88	174	29.0659	499.5	65.3	ne	2.3	128.8	29.2105	1	2.3	128.8	29
MM	MM	11	33.1691	4	0	80.5	111.9	35.9	n/a	88	181	26.8612	111.9	80.5	ne	n/a	138.9	6.54386	1		138.9
MM	MM	12	49.4127	4	0	81.6	43.4	23.8	1.7	80	164	29.7442	43.4	81.6	ne	1.7	129	2.53801	1	1.7	129	16
MM	MM	11	63.1211	4	0	87.7	78.2	26.5	1.5	62	150	27.5556	78.2	87.7	ne	1.5	140.8	4.5731	1	1.5	140	17
MZ	MM	12	48.7392	1	0	98.6	80.1	22.5	1.4	75	176	24.2123	80.1	98.6	ne	1.4	130.8	4.68421	1.11513	1.4	130.8	17
MM	MM	12	55.7837	1	0	58.1	337.1	19.1	2.2	93	180	28.7037	337.1	58.1	ne	2.2	123	19.7135	1	2.2	125	27
MM	MM	12	55.3046	1	0	74.9	42.7	21.6	1.3	105	183	31.4	42.7	74.9	ne	1.3	135.7	2.49708	1	1.3	135.7	13
MM	MM	12	39.3018	1	0	63.2	158.5	33.4	2.2	95	184	28.06	158.5	63.2	ne	2.2	138.5	9.26901	1	2.2	138.5	24
ZZ	MM	11	9.42368	5	0	n/a	n/a	n/a	1.5	41	182	12.3777	n/a	n/a	ne	1.5				1.5	125
MM	MM	11	54.3655	4	0	52.7	157.5	28.1	1.3	64	163	24.0882	157.5	52.7	ne	1.3	137.9	9.21053	1	1.3	137.9	18
MM	MM	22	48.679	1	0	78.7	57.5	30.3	1.6	99	178	31.2461	57.5	78.7	ne	1.6	139.4	3.36257	1	1.6	139.4	16
MM	MM	22	58.2861	3	0	72.6	94.7	32.9	1.2	56	163	21.0772	94.7	72.6	ne	1.2	140.1	5.53801	1	1.2	140	15
MM	MM	11	44.4846	4	0	68.8	31.6	35	1	120	183	35.8327	31.6	68.8	ne	1	139.7	1.84795	1	1	139.7	9
MM	MM	12	50.9651	1	0	141.3	12.3	15.1	1.3	53.5	176	17.2714	12.3	141.3	ne	1.3	132.6	1	1.59805	1.3	132.6	14
MM	MM	22	50.7077	3	0	64.7	32.3	28.4	1.3	94	187	26.881	32.3	64.7	ne	1.3	133.5	1.88889	1	1.3	133.5	12
MM	MM	11	43.6441	3	1	79.8	13.4	40.6	0.9	68	177	21.7051	13.4	79.8	ne	0.9	138.8	1	1	1	138.8	6
MM	MM	11	-39.6249	4	0	n/a	n/a	n/a	n/a	66	163	24.841	n/a	n/a	ne						125
MM	MM	22	60.2601	1	1	84.2	28.2	25.2	1.2	112	173	37.4219	28.2	84.2	ne	1.2	138.1	1.64912	1	1.2	138.1	10
MM	MM	12	52.7858	1	0	83.5	57.3	26.3	1.2	116.5	178	36.7693	57.3	83.5	ne	1.2	134.8	3.35088	1	1.2	134.8	13
MM	MM	11	36.0958	4	0	67.5	53.9	33.6	1	58	186	16.7649	53.9	67.5	ne	1	138	3.15205	1	1	138	11
MM	MM	22	60.1862	1	1	74.6	25.9	31	1.2	109	176	35.1885	25.9	74.6	ne	1.2	136.2	1.51462	1	1.2	136.2	10
MM	MM	12	45.0267	4	0	64.5	118.8	35.8	1.1	70	178	22.0932	118.8	64.5	ne	1.1	141.2	6.94737	1	1.1	140	15
MM	MM	11	62.3326	3	1	77.8	19.8	38.1	1.1	72	170	24.9135	19.8	77.8	ne	1.1	143.6	1.15789	1	1.1	140	8
MM	MM	11	65.1034	3	1	124.1	19.3	31	1.2	92	190	25.4848	19.3	124.1	ne	1.2	140.2	1.12865	1.40353	1.2	140	12
MM	MM	11	31.781	5	0	385.3	6	18.5	1	61.5	182	18.5666	6	385.3	ne	1	142.7	1	4	1	140	20
MM	MM	12	59.9343	1	1	68.5	10.1	32	1.2	75	173	25.0593	10.1	68.5	ne	1.2	139.6	1	1	1.2	139.6	8
MM	MM	11	59.1786	4	0	88	21.6	34	1.4	90	180	27.7778	21.6	88	ne	1.4	142.3	1.26316	1	1.4	140	11
MM	MM	12	59.2772	1	0	63.1	97.6	14.5	1.5	85	182	25.6612	97.6	63.1	ne	1.5	138.1	5.7076	1	1.5	138.1	18
MM	MM	11	29.577	4	0	87.6	52.5	33.8	1.1	70	179	21.847	52.5	87.6	ne	1.1	140	3.07018	1	1.1	140	12
MM	MM	11	35.0637	4	0	72.1	345.8	21.9	1.4	73	189	20.4362	345.8	72.1	ne	1.4	124.3	20.2222	1	1.4	125	22
MM	MM	11	48.7146	4	0	79	43	30	1.1	50	158	20.0288	43	79	ne	1.1	140	2.51462	1	1.1	140	11
MM	MM	12	61.6482	1	0	68.3	19.3	30.4	1.8	45	160	17.5781	19.3	68.3	ne	1.8	135.9	1.12865	1	1.8	135.9	13
MM	MM	12	52.7502	3	0	100.2	10.9	15.5	1.3	103	182	31.0953	10.9	100.2	ne	1.3	146.6	1	1.13323	1.3	140	11
MM	MM	12	56.6489	1	1	80.7	57.6	30.7	1.4	107	181	32.6608	57.6	80.7	ne	1.4	138.6	3.36842	1	1.4	138.6	15
MM	MM	11	26.7734	4	0	66.2	162.4	36.1	1.2	68	187	19.4458	162.4	66.2	ne	1.2	139.5	9.49708	1	1.2	139.5	17
MM	MM	12	27.6824	5	0	49.3	614.6	26.9	2	63.5	167	22.7688	614.6	49.3	ne	2	137	35.9415	1	2	137	28
MM	MM	12	66.1848	5	0	120.1	20.2	26.3	1.2	66	158	26.4381	20.2	120.1	ne	1.2	133.4	1.18129	1.35829	1.2	133.4	12
MM	MM	11	58.0671	4	0	44.4	51.9	35.2	1	64	162	24.3865	51.9	44.4	ne	1	146.8	3.03509	1	1	140	11
ZZ	MM	12	58.423	5	0	206.9	23.5	24.6	1.4	87	187	24.8792	23.5	206.9	ne	1.4	133.8	1.37427	2.33997	1.4	133.8	20
MM	MM	11	50.0096	2	0	62.1	54.4	30	1.2	65	173	21.7181	54.4	62.1	ne	1.2	138.2	3.18129	1	1.2	138.2	13
MM	MM	11	47.7426	3	0	79	37.2	26	1.6	70	175	22.8571	37.2	79	ne	1.6	137.8	2.17544	1	1.6	137.8	15
MM	MM	22	24.2053	5	0	77.9	59.7	25.5	3.4	98	192	26.5842	59.7	77.9	ne	3.4	123.3	3.49123	1	3.4	125	25
MM	MM	22	67.0007	1	0	165	32.5	29.5	1.3	71	180	21.9136	32.5	165	ne	1.3	139.8	1.90058	1.86609	1.3	139.8	18
MM	MM	12	60.627	1	0	60.4	30.9	31.5	1.5	83	172	28.0557	30.9	60.4	ne	1.5	140.2	1.80702	1	1.5	140	13
MM	MM	11	54.2752	1	0	85.6	23	35.2	1.2	74	162	28.1969	23	85.6	ne	1.2	142.8	1.34503	1	1.2	140	10
MM	MM	11	56.2272	1	0	79.6	26.6	24.7	1.5	82	170	28.3737	26.6	79.6	ne	1.5	141.4	1.55556	1	1.5	140	13
MM	MM	22	46.0014	1	0	62.5	36.4	29.9	1.4	107	187	30.5985	36.4	62.5	ne	1.4	139.1	2.12865	1	1.4	139.1	13
MM	MM	11	50.9131	1	0	77.4	21.4	31.3	1.1	108	183	32.2494	21.4	77.4	ne	1.1	141.1	1.25146	1	1.1	140	8
MM	MM	22	40.1205	3	0	73.3	12.7	25.8	1.2	69	188	19.5224	12.7	73.3	ne	1.2	138	1	1	1.2	138	8
MM	MM	12	44.6078	4	0	74.8	105.9	34.6	1.2	80	184	23.6295	105.9	74.8	ne	1.2	138.4	6.19298	1	1.2	138.4	15
MM	MS	22	51.8877	1	0	158.2	85	30.1	1.3	86	178	27.143	85	158.2	ne	1.3	139.5	4.97076	1.78919	1.3	139.5	21
MM	MM	11	25.2211	4	0	107.3	11.3	35.6	1	40	156	16.4366	11.3	107.3	ne	1	139.4	1	1.21353	1	139.4	8
MM	MM	12	59.0472	3	1	74.6	15.2	24.3	1.1	68	170	23.5294	15.2	74.6	ne	1.1	141.3	1	1	1.1	140	7
MM	MM	11	65.9959	3	0	60.9	92	38.1	1.3	54	160	21.0937	92	60.9	ne	1.3	140.9	5.38012	1	1.3	140	16
MM	MM	12	41.4264	3	1	351.4	40.8	32.8	1.4	72	176	23.2438	40.8	351.4	ne	1.4	148	2.38596	3.97421	1.4	140	27
MM	MM	11	49.4648	4	0	58.6	149.2	26.5	1	83	189	23.2356	149.2	58.6	ne	1	137.9	8.72515	1	1	137.9	15
MM	MM	11	49.9192	4	0	56	31.2	22.4	1.8	74	185	21.6216	31.2	56	ne	1.8	136.3	1.82456	1	1.8	136.3	15
MZ	MM	12	58.6502	1	0	61.7	95.4	32	1.5	76	173	25.3934	95.4	61.7	ne	1.5	137.4	5.57895	1	1.5	137.4	17
MM	MM	12	58.9596	4	0	60	68.5	19.6	1.5	63	159	24.9199	68.5	60	ne	1.5	137.5	4.00585	1	1.5	137.5	16
MM	MM	12	55.4743	1	0	130	29.3	22.1	1.5	104	183	31.055	29.3	130	ne	1.5	136.5	1.71345	1.47026	1.5	136.5	17
MM	MM	12	36.2738	2	0	87.8	10.8	43.7	1.4	65	162	24.7676	10.8	87.8	ne	1.4	142.4	1	1	1.4	140	10
MZ	MM	12	57.4565	1	0	72.1	82.6	36.4	1.3	91	179	28.4011	82.6	72.1	ne	1.3	142.4	4.83041	1	1.3	140	15
MM	MM	11	35.3347	4	0	68	173	38.2	1.3	63	187	18.016	173	68	ne	1.3	142.6	10.117	1	1.3	140	18
MM	MM	11	57.7604	1	0	155.9	91.5	23.1	1.6	70	1680	0.248016	91.5	155.9	ne	1.6	140.2	5.35088	1.76318	1.6	140	23
MM	MM	11	51.0856	3	0	48.4	14.2	16	1.3	84	187	24.0213	14.2	48.4	ne	1.3	136.8	1	1	1.3	136.8	9
MM	MM	12	52.7146	1	0	72.5	84.8	25.9	1.5	115	187	32.8863	84.8	72.5	ne	1.5	138.4	4.95906	1	1.5	138.4	17
MM	MM	11	46.8775	3	0	72.8	38.4	31.2	1.3	76	173	25.3934	38.4	72.8	ne	1.3	139.8	2.24561	1	1.3	139.8	12
MM	MM	12	43.3484	3	0	34.1	419.8	28.8	3.7	96	187	27.4529	419.8	34.1	ne	3.7	136	24.5497	1	3.7	136	33
MM	MM	12	59.2361	1	0	75.5	95	20.1	1.9	100	178	31.5617	95	75.5	ne	1.9	141.2	5.55556	1	1.9	140	20
MM	MM	11	37.8946	4	0	68.8	50	20	1.3	50	161	19.2894	50	68.8	ne	1.3	136.9	2.92398	1	1.3	136.9	13
MM	MM	11	54.9322	3	0	65	59	34.4	1.4	65	161	25.0762	59	65	ne	1.4	143.1	3.45029	1	1.4	140	15
MM	MM	11	49.8617	3	0	71.4	310.2	22.6	2.6	104	182	31.3972	310.2	71.4	ne	2.6	133.8	18.1404	1	2.6	133.8	28
MM	MM	12	23.5346	4	0	51.1	80.2	27.8	1.5	80	183	23.8884	80.2	51.1	ne	1.5	136	4.69006	1	1.5	136	17
MM	MM	11	49.0103	3	0	39.4	460.5	32.4	3.6	55	162	20.9572	460.5	39.4	ne	3.6	133	26.9298	1	3.6	133	33
MM	MM	11	26.8747	4	0	68.3	37.8	32.5	1.1	66	174	21.7994	37.8	68.3	ne	1.1	144.2	2.21053	1	1.1	140	10
MM	MM	22	58.5106	3	1	82.9	15	41.7	1	82	181	25.0298	15	82.9	ne	1	137.9	1	1	1	137.9	6
MM	MM	11	27.0637	4	0	66.9	28.8	24.4	1.7	50	162	19.052	28.8	66.9	ne	1.7	136.8	1.68421	1	1.7	136.8	14
MM	MM	11	54.0698	4	0	54.7	68.8	25.8	1.3	56	174	18.4965	68.8	54.7	ne	1.3	140.8	4.02339	1	1.3	140	15
MM	MM	12	28.4709	5	0	57.6	42.3	24.3	1.7	85	179	26.5285	42.3	57.6	ne	1.7	139	2.47368	1	1.7	139	16
MM	MM	11	35.6988	5	0	n/a	n/a	n/a	3.9	60	165	22.0386	n/a	n/a	ne	3.9	128			3.9	128
MM	MM	11	55.8001	1	0	187.7	31.2	27.5	1.3	47	168	16.6525	31.2	187.7	ne	1.3	125	1.82456	2.12282	1.3	125	19
MM	MM	12	52.8241	4	0	67.1	139	33.3	1.2	72	180	22.2222	139	67.1	ne	1.2	142.3	8.12865	1	1.2	140	16
MM	MM	11	48.9665	4	0	44.3	69	24.1	1.2	64	172	21.6333	69	44.3	ne	1.2	139.4	4.03509	1	1.2	139.4	14
MM	MM	11	-44.9582	3	0	66.4	21.2	35	1.2	64	173	21.3839	21.2	66.4	ne	1.2	141.4	1.23977	1	1.2	140	9
MM	MM	12	58.6804	1	0	60.7	49.2	26.2	1.7	100	187	28.5968	49.2	60.7	ne	1.7	137.4	2.87719	1	1.7	137.4	16
MM	MM	12	26.2916	5	0	64	41.9	45.4	1.7	51	168	18.0697	41.9	64	ne	1.7	134	2.45029	1	1.7	134	16
MM	MM	11	26.2094	5	0	61.9	155.1	27.2	3.2	68	173	22.7204	155.1	61.9	ne	3.2	140.6	9.07018	1	3.2	140	28
MM	MM	12	39.6906	4	0	61.4	50.5	32.1	1.1	49.5	162	18.8615	50.5	61.4	ne	1.1	141.3	2.95322	1	1.1	140	12
MM	MM	22	46.9706	3	0	52.4	30.5	23.3	1.6	67	166	24.3141	30.5	52.4	ne	1.6	137.5	1.78363	1	1.6	137.5	14
MM	MM	11	52.8706	3	1	78	12.9	34.6	1.2	93	181	28.3874	12.9	78	ne	1.2	140.7	1	1	1.2	140	8
MM	MM	11	16.6653	5	0	82	349	28.9	3.7	70	174	23.1206	349	82	ne	3.7	132	20.4094	1	3.7	132	32
MM	MM	12	9.28131	4	0	35.6	197.4	34.5	1.1	30	163	11.2914	197.4	35.6	ne	1.1	137.3	11.5439	1	1.1	137.3	17
MM	MM	12	49.6619	4	0	57.9	171.9	31.1	1.3	76	187	21.7335	171.9	57.9	ne	1.3	139.8	10.0526	1	1.3	139.8	18
MM	MM	22	42.3874	2	0	57.1	162.7	38.1	1.7	80	184	23.6295	162.7	57.1	ne	1.7	138.7	9.51462	1	1.7	138.7	21
MM	MM	12	46.1766	1	0	64.9	33.5	29	1.8	55	170	19.0311	33.5	64.9	ne	1.8	136.8	1.95906	1	1.8	136.8	16
MM	MM	12	-39.6249	3	1	57.7	17.8	38	1.1	90	180	27.7778	17.8	57.7	ne	1.1	135.9	1.04094	1	1.1	135.9	8
MM	MM	12	59.551	3	0	50.6	20.6	19.7	1.3	91	165	33.4252	20.6	50.6	ne	1.3	140.1	1.20468	1	1.3	140	10
MM	MM	11	57.3963	3	0	115.1	13.6	24.5	1.1	100	194	26.5703	13.6	115.1	ne	1.1	143.5	1	1.30174	1.1	140	10
MM	MM	12	58.7652	1	0	58.1	57.2	28.2	1.2	89	170	30.7958	57.2	58.1	ne	1.2	135.9	3.34503	1	1.2	135.9	13
MM	MM	12	35.2498	2	0	83.1	155.4	33	1.3	92	186	26.5927	155.4	83.1	ne	1.3	143.1	9.08772	1	1.3	140	18
MM	MM	11	54.8966	4	0	73	94.4	33.1	1.3	65	170	22.4913	94.4	73	ne	1.3	140.8	5.52047	1	1.3	140	16
MM	MM	11	54.1492	3	1	77.2	23	34.2	1.2	81	181	24.7245	23	77.2	ne	1.2	140.7	1.34503	1	1.2	140	10
MM	MM	12	48.7529	2	0	74.2	55.6	33.7	1.5	110	182	33.2085	55.6	74.2	ne	1.5	137.6	3.25146	1	1.5	137.6	15
MM	MM	11	19.1704	5	0	22.6	494.9	17.3	2.6	62	165	22.7732	494.9	22.6	ne	2.6	133	28.9415	1	2.6	133	30
MM	MM	11	44.8679	4	0	55.8	205	26.4	1.2	62	164	23.0518	205	55.8	ne	1.2	138	11.9883	1	1.2	138	18
MM	MM	11	58.0096	3	1	78.8	28.1	42.4	1.1	76	180	23.4568	28.1	78.8	ne	1.1	144	1.64327	1	1.1	140	9
MM	MM	11	59.5811	1	0	82.2	132.2	25.7	1.6	73	173	24.3911	132.2	82.2	ne	1.6	131.6	7.73099	1	1.6	131.6	19
MM	MM	11	53.5797	3	0	64.5	47	31.6	1.5	81	160	31.6406	47	64.5	ne	1.5	138.2	2.74854	1	1.5	138.2	15
MM	MM	12	66.3491	1	1	104.7	16.2	34.9	1.1	102	178	32.1929	16.2	104.7	ne	1.1	141.7	1	1.18412	1.1	140	9
MM	MM	22	55.0472	1	1	50.7	215.3	19	4.2	75	173	25.0593	215.3	50.7	ne	4.2	131.7	12.5906	1	4.2	131.7	32
MM	MM	12	40.9391	3	0	80.5	70.6	39.5	1.2	76	180	23.4568	70.6	80.5	ne	1.2	137.4	4.12865	1	1.2	137.4	14
MM	MM	11	52.3066	1	0	59.9	45.5	27.3	1.4	87	175	28.4082	45.5	59.9	ne	1.4	138.6	2.66082	1	1.4	138.6	14
MM	MM	11	15.8439	4	0	41.2	23.3	30.1	1.3	50	170	17.301	23.3	41.2	ne	1.3	139.4	1.36257	1	1.3	139.4	11
MM	MM	12	67.7673	1	0	102.9	17.8	24.6	1.4	76	168	26.9274	17.8	102.9	ne	1.4	137.7	1.04094	1.16376	1.4	137.7	12
MZ	MM	22	55.0773	4	0	87.7	81.7	15.7	2.1	71	182	21.4346	81.7	87.7	ne	2.1	131.6	4.77778	1	2.1	131.6	21
MM	MM	22	40.2574	4	0	48.6	182.8	25.5	1.1	60	174	19.8177	182.8	48.6	ne	1.1	135.5	10.6901	1	1.1	135.5	16
MM	MM	11	67.217	4	0	55	29.2	22.3	1.2	80	160	31.25	29.2	55	ne	1.2	133.8	1.7076	1	1.2	133.8	10
MZ	MM	11	36.0383	2	0	54.5	48.1	24.1	1.65	80.5	159	31.8421	48.1	54.5	ne	1.65	133	2.81287	1	1.65	133	16
MM	MM	12	52.3504	3	0	118.9	34.9	20.3	1.4	70	164	26.0262	34.9	118.9	ne	1.4	140	2.04094	1.34472	1.4	140	16
MM	MM	11	53.4784	4	0	47.7	48.2	37.3	1.3	64	170	22.1453	48.2	47.7	ne	1.3	136.7	2.81871	1	1.3	136.7	13
MM	MM	12	15.1513	5	0	50.8	28.9	35	2	57.5	187	16.4431	28.9	50.8	ne	2	140.2	1.69006	1	2	140	16
MM	MM	11	56.8268	4	0	59.9	26.9	26.8	1.4	56	160	21.875	26.9	59.9	ne	1.4	138.6	1.5731	1	1.4	138.6	12
MM	MM	11	59.1786	4	0	58.9	57.1	30.5	1.5	61	162	23.2434	57.1	58.9	ne	1.5	139.4	3.33918	1	1.5	139.4	16
MM	MM	12	60.9774	4	0	55.2	341.3	20.6	1.5	65	173	21.7181	341.3	55.2	ne	1.5	137.3	19.9591	1	1.5	137.3	22
MM	MM	12	58.9487	4	0	82.2	102.7	40.9	1.41	68	167	24.4	102.7	82.2	ne	1.41	135.1	6.00585	1	1.41	135.1	17
MM	MM	11	46.1766	5	0	85.1	29.8	23.4	1.7	84	188	23.7664	29.8	85.1	ne	1.7	130.8	1.74269	1	1.7	130.8	14
MM	MM	11	39.6003	4	0	71.1	17.1	22.5	1.7	90	190	24.9307	17.1	71.1	ne	1.7	138.6	1	1	1.7	138.6	12
MM	MM	11	21.4812	4	0	63.9	31.1	34.8	1.2	83	175	27.102	31.1	63.9	ne	1.2	134.1	1.81871	1	1.2	134.1	11
MM	MM	12	34.5736	5	0	83.2	96.4	22	2	87	174	28.7356	96.4	83.2	ne	2	131.4	5.63743	1	2	131.4	21
MZ	MM	12	51.2142	2	0	79.6	25.8	32.8	1.5	70	169	24.5089	25.8	79.6	ne	1.5	137.3	1.50877	1	1.5	137.3	13
MM	MM	11	50.5982	4	0	63.9	58.9	31.2	0.9	51	154	21.5045	58.9	63.9	ne	0.9	139	3.44444	1	1	139	11
MM	MM	11	34.6393	4	0	59.5	39.2	36.7	1.5	80	170	27.6817	39.2	59.5	ne	1.5	145.8	2.2924	1	1.5	140	14
MM	MM	12	60.4381	4	0	96.7	15.4	39.6	1.2	66	174	21.7994	15.4	96.7	ne	1.2	140	1	1.09364	1.2	140	9
MZ	MM	12	25.1526	4	0	67.8	40.9	28.9	1.7	64	175	20.898	40.9	67.8	ne	1.7	134.1	2.39181	1	1.7	134.1	16
MM	MM	12	58.5079	4	0	65	66.7	14.8	1.3	75	168	26.5731	66.7	65	ne	1.3	129.5	3.90058	1	1.3	129.5	15
MM	MM	11	61.9685	4	0	86.7	27.8	33.5	1.4	60	161	23.1473	27.8	86.7	ne	1.4	142.3	1.62573	1	1.4	140	12
MZ	MM	11	48.1889	3	0	64.8	9.3	24.4	1.5	77	174	25.4327	9.3	64.8	ne	1.5	136.3	1	1	1.5	136.3	11
MM	MM	11	63.3867	4	0	87.9	89	30.9	1.5	57	171	19.4932	89	87.9	ne	1.5	140.8	5.20468	1	1.5	140	17
MM	MM	11	32.0356	4	0	39.4	57	37.3	1.2	69	168	24.4473	57	39.4	ne	1.2	139.6	3.33333	1	1.2	139.6	13
MM	MM	11	17.243	4	0	70.8	34.7	47.3	1.2	51	165	18.7328	34.7	70.8	ne	1.2	141.3	2.02924	1	1.2	140	11
MM	MM	11	55.4524	3	0	70.3	30.9	40.2	1.5	85	182	25.6612	30.9	70.3	ne	1.5	137.6	1.80702	1	1.5	137.6	13
MM	MM	11	47.1704	1	0	58.1	43.5	44.1	1.4	69	165	25.3444	43.5	58.1	ne	1.4	146.4	2.54386	1	1.4	140	14
MM	MM	11	57.629	1	0	71.7	73.5	29.1	1.5	87	165	31.9559	73.5	71.7	ne	1.5	135	4.29825	1	1.5	135	16
MM	MM	11	48.3094	5	0	47	26.2	24.4	1.2	55	165	20.202	26.2	47	ne	1.2	132.5	1.53216	1	1.2	132.5	10
MM	MM	11	53.629	3	0	61.1	28.2	31.5	1.4	74	167	26.5338	28.2	61.1	ne	1.4	141.7	1.64912	1	1.4	140	12
MM	MM	12	35.9945	4	0	144	343	29	1.42	63	172	21.2953	343	144	ne	1.42	140	20.0585	1.62859	1.42	140	26
MM	MM	12	50.8446	4	0	57	175	34	1.3	76	172	25.6896	175	57	ne	1.3	142.3	10.2339	1	1.3	140	18
MM	MM	12	51.8248	1	0	69.1	53.3	20.3	1.3	52	163	19.5717	53.3	69.1	ne	1.3	136.3	3.11696	1	1.3	136.3	14
MM	MM	11	46.8008	4	0	81	11.1	30.4	1.1	64	160	25	11.1	81	ne	1.1	138.4	1	1	1.1	138.4	7
MM	MM	22	59.9425	1	0	66.8	97.5	32.1	1.4	87	170	30.1038	97.5	66.8	ne	1.4	139.5	5.70175	1	1.4	139.5	17
MM	MM	11	36.4162	4	0	40.8	22.7	26.2	1.3	73	176	23.5666	22.7	40.8	ne	1.3	140.3	1.32749	1	1.3	140	10
MM	MM	22	65.7194	2	0	100.4	77.1	28.6	1.6	80	162	30.4832	77.1	100.4	ne	1.6	135.2	4.50877	1.13549	1.6	135.2	19
MM	MM	12	16.178	5	0	51.1	1164	30.1	2.6	70	185	20.4529	1164	51.1	ne	2.6	n/a	68.0702	1	2.6	140	33
MM	MM	11	17.0787	5	0	69.8	245.8	25.6	2.5	56	172	18.9292	245.8	69.8	ne	2.5	140.5	14.3743	1	2.5	140	27
MM	MM	11	60.3258	1	1	90	23.4	35.7	1.5	74	164	27.5134	23.4	90	ne	1.5	134.6	1.36842	1.01787	1.5	134.6	12
MM	MM	22	44.1561	2	0	70.3	12.8	52.1	1.3	55	165	20.202	12.8	70.3	ne	1.3	142.1	1	1	1.3	140	9
MM	MM	11	37.6591	4	0	82.1	108.2	38	1.1	68	175	22.2041	108.2	82.1	ne	1.1	140.1	6.32749	1	1.1	140	14
MM	MS	11	18.1246	4	0	82	92	25.6	3.75	68	180	20.9877	92	82	ne	3.75	133	5.38012	1	3.75	133	28
MZ	MM	11	63.8357	2	0	125.9	89.1	21.4	1.7	66	158	26.4381	89.1	125.9	ne	1.7	131	5.21053	1.42389	1.7	131	22
MM	MM	11	62.2615	4	0	72.2	495.3	33.8	1.1	59	158	23.634	495.3	72.2	ne	1.1	135.1	28.9649	1	1.1	135.1	20
MM	MM	22	35.6112	2	0	64.9	277.1	26.4	1.5	63	174	20.8086	277.1	64.9	ne	1.5	133.4	16.2047	1	1.5	133.4	21
MM	MM	11	34.2423	5	0	47.8	8.7	17.1	1.5	72	173	24.0569	8.7	47.8	ne	1.5	125.1	1	1	1.5	125.1	11
MM	MM	11	54.0014	4	0	61.1	87.8	25.6	1	83	180	25.6173	87.8	61.1	ne	1	139.3	5.1345	1	1	139.3	13
MM	MM	12	58.8118	4	0	70.9	26.3	33.8	1.3	65	168	23.03	26.3	70.9	ne	1.3	134.3	1.53801	1	1.3	134.3	11
MM	MM	11	29.4839	4	0	73.4	181.1	30	1.3	76	180	23.4568	181.1	73.4	ne	1.3	138.8	10.5906	1	1.3	138.8	18
MM	MM	11	66.3107	3	1	83.7	16.7	33.9	1.2	76	164	28.257	16.7	83.7	ne	1.2	143.6	1	1	1.2	140	8
MM	MM	11	57.3607	4	0	58.2	71.8	21.6	1.3	50	150	22.2222	71.8	58.2	ne	1.3	143	4.19883	1	1.3	140	15
MM	MM	12	48.5914	3	0	76.3	20	25.2	1.5	62	176	20.0155	20	76.3	ne	1.5	140.5	1.16959	1	1.5	140	12
MM	MM	12	30.193	5	0	38.9	91.5	29.7	1.6	60	165	22.0386	91.5	38.9	ne	1.6	136.3	5.35088	1	1.6	136.3	18
MM	MM	11	26.3792	2	1	58.1	6.3	25.3	1.3	55	169	19.257	6.3	58.1	ne	1.3	143.8	1	1	1.3	140	9
MM	MM	11	51.9206	1	0	112.9	11.9	26.2	1.5	78	170	26.9896	11.9	112.9	ne	1.5	130.7	1	1.27686	1.5	130.7	13
MM	MM	12	21.1745	4	0	63.7	27.6	38.6	1.2	61	172	20.6193	27.6	63.7	ne	1.2	143.2	1.61404	1	1.2	140	10
MM	MM	11	24.0986	5	0	71.7	257.4	18.9	6.7	71	176	22.921	257.4	71.7	ne	6.7	123.4	15.0526	1	6.7	125	38
MM	MM	22	35.6167	5	0	53.5	20.8	35.3	1.36	52	158	20.83	20.8	53.5	ne	1.36	137.3	1.21637	1	1.36	137.3	11
MM	MM	11	57.8836	1	1	67.9	71.7	25.1	1.4	93	174	30.7174	71.7	67.9	ne	1.4	136.9	4.19298	1	1.4	136.9	16
MM	MM	12	53.8782	4	0	61.9	39.6	37.9	1.3	53	155	22.0604	39.6	61.9	ne	1.3	134	2.31579	1	1.3	134	13
MM	MM	11	61.1636	3	0	60.7	30.1	19.8	1.6	74	156	30.4076	30.1	60.7	ne	1.6	143.6	1.76023	1	1.6	140	14
MM	MM	22	54.2286	4	0	75.6	40.4	23.5	1.6	72	175	23.5102	40.4	75.6	ne	1.6	127.9	2.36257	1	1.6	127.9	15
MM	MM	11	55.9754	4	0	90.5	62	39.5	1.4	42	152	18.1787	62	90.5	ne	1.4	138.2	3.62573	1.02352	1.4	138.2	15
MM	MM	11	41.6016	4	0	69	40.7	35.3	1.2	61	163	22.9591	40.7	69	ne	1.2	139.4	2.38012	1	1.2	139.4	12
MM	MM	12	44.668	4	0	65.1	39.2	31	1.3	63	172	21.2953	39.2	65.1	ne	1.3	142.9	2.2924	1	1.3	140	13
MZ	MM	11	31.2498	2	0	62	77.4	37.2	1.4	90	192	24.4141	77.4	62	ne	1.4	142.7	4.52632	1	1.4	140	16
MM	MM	22	58.7899	3	1	122.8	63.3	29.2	1.5	86	182	25.963	63.3	122.8	ne	1.5	133.5	3.70175	1.38883	1.5	133.5	19
MM	MM	12	57.1034	1	0	75.9	25	26.7	1.8	82	171	28.0428	25	75.9	ne	1.8	139.7	1.46199	1	1.8	139.7	14
MM	MM	11	51.4798	4	0	59.3	135.8	24.1	1.3	79	181	24.114	135.8	59.3	ne	1.3	138.2	7.94152	1	1.3	138.2	17
MM	MM	12	56.8789	3	0	56	57.9	21.8	1.5	82	168	29.0533	57.9	56	ne	1.5	123.1	3.38596	1	1.5	125	16
MM	MM	12	52.9117	1	0	235.5	41.2	27.1	1.6	82	178	25.8806	41.2	235.5	ne	1.6	129	2.40936	2.66342	1.6	129	24
MM	MM	12	50.245	4	0	107.8	45.8	43.7	1.2	65	180	20.0617	45.8	107.8	ne	1.2	139.9	2.67836	1.21918	1.2	139.9	14
MM	MM	11	59.0609	2	1	66.1	45.3	33.6	1.2	96	170	33.218	45.3	66.1	ne	1.2	139.4	2.64912	1	1.2	139.4	12
MM	MS	11	17.6564	4	0	167.8	21.7	26	1.4	51	166	18.5078	21.7	167.8	ne	1.4	139	1.26901	1.89776	1.4	139	17
MM	MM	11	28.052	4	0	70.3	144.4	39.6	1.6	70	180	21.6049	144.4	70.3	ne	1.6	133.8	8.44444	1	1.6	133.8	20
MM	MM	11	43.5181	4	0	48.6	140.3	23	2.2	86	168	30.4705	140.3	48.6	ne	2.2	138.6	8.20468	1	2.2	138.6	23
MM	MM	11	56.7502	4	0	67.2	112.4	30.6	1.4	95	163	35.756	112.4	67.2	ne	1.4	134.8	6.5731	1	1.4	134.8	17
MM	MM	12	36.1396	4	0	76.7	95.3	26.4	1.1	72	182	21.7365	95.3	76.7	ne	1.1	130.6	5.5731	1	1.1	130.6	14
MM	MM	22	54.6639	1	0	63.9	78.9	22.4	1.8	97	180	29.9383	78.9	63.9	ne	1.8	140	4.61404	1	1.8	140	19
MM	MM	12	64.4107	3	0	70.3	54.2	15.9	1.3	100	181	30.5241	54.2	70.3	ne	1.3	140.6	3.16959	1	1.3	140	14
MM	MM	12	59.1622	1	0	88.7	41.1	22.8	1.3	81	182	24.4536	41.1	88.7	ne	1.3	137.4	2.40351	1.00317	1.3	137.4	13
MM	MM	11	60.7995	4	0	49.7	238.1	37.2	1.4	51	160	19.9219	238.1	49.7	ne	1.4	141.4	13.924	1	1.4	140	20
MM	MM	11	60.1697	4	0	64.3	95.6	36.8	1.5	81	175	26.449	95.6	64.3	ne	1.5	142	5.59064	1	1.5	140	17
MM	MM	11	51.2772	4	0	68.2	62.5	28.3	1.2	46	156	18.902	62.5	68.2	ne	1.2	140.1	3.65497	1	1.2	140	13
MM	MM	11	14.1355	4	0	36.9	288.2	21.8	1.8	30	164	11.1541	288.2	36.9	ne	1.8	140.7	16.8538	1	1.8	140	24
MM	MM	11	44.6078	3	0	65.3	15.6	34.6	1.8	57	162	21.7193	15.6	65.3	ne	1.8	139.7	1	1	1.8	139.7	13
MM	MM	12	38.5161	5	0	66.6	314.2	19.5	3.1	80	174	26.4236	314.2	66.6	ne	3.1	132.3	18.3743	1	3.1	132.3	30
MM	MM	11	52.9747	3	0	77.9	31.1	32.1	1.7	88	175	28.7347	31.1	77.9	ne	1.7	138.5	1.81871	1	1.7	138.5	15
MM	MM	11	33.7741	4	0	64	75	33.5	1.3	60	172	20.2812	75	64	ne	1.3	140.5	4.38596	1	1.3	140	15
MM	MM	12	33.6701	2	0	84.5	35.4	30.1	1.6	82	176	26.4721	35.4	84.5	ne	1.6	144.6	2.07018	1	1.6	140	14
MM	MM	11	47.0938	4	0	72.3	155.8	28.3	1.3	60	165	22.0386	155.8	72.3	ne	1.3	137.6	9.11111	1	1.3	137.6	18
MM	MM	11	27.4771	4	0	49.6	380.9	34.5	1.4	64	178	20.1995	380.9	49.6	ne	1.4	140.4	22.2749	1	1.4	140	22
MM	MM	12	45.911	4	0	56.6	45.7	38.1	1.2	58	154	24.4561	45.7	56.6	ne	1.2	140.3	2.67251	1	1.2	140	12
MM	MM	12	49.8919	4	0	73	122.2	29.8	1.54	64	151	28.0689	122.2	73	ne	1.54	136.9	7.1462	1	1.54	136.9	19
MM	MM	11	48.5092	5	0	92.5	14.3	34.6	1.5	53	156	21.7784	14.3	92.5	ne	1.5	142.5	1	1.04614	1.5	140	11
MM	MM	12	61.1116	4	0	42.2	96.8	28.9	1.1	51	168	18.0697	96.8	42.2	ne	1.1	142.1	5.66082	1	1.1	140	14
MZ	MM	12	58.9322	4	1	72.5	60.4	21	1.3	95	185	27.7575	60.4	72.5	ne	1.3	139.3	3.53216	1	1.3	139.3	14
MM	MM	12	66.59	1	0	61.4	41.3	30.3	1.5	74	164	27.5134	41.3	61.4	ne	1.5	129.8	2.4152	1	1.5	129.8	14
MM	MM	12	13.5277	5	0	n/a	n/a	n/a	n/a	34	168	12.0465	n/a	n/a	ne
MM	MM	12	-34.2067	3	0	74.5	27	22.5	1.5	84	174	27.7447	27	74.5	ne	1.5	127.1	1.57895	1	1.5	127.1	13
MM	MM	11	62.8747	4	0	40.7	54.8	18.3	1.4	70	176	22.5981	54.8	40.7	ne	1.4	129.8	3.20468	1	1.4	129.8	15
MM	MM	12	20.6927	4	0	74.4	202.9	39.4	1	68	175	22.2041	202.9	74.4	ne	1	136	11.8655	1	1	136	16
MM	MM	12	38.9569	1	0	57.7	60.7	23.2	2.6	96	180	29.6296	60.7	57.7	ne	2.6	141.1	3.54971	1	2.6	140	22
MM	MM	11	57.1362	1	0	72.3	61.3	25.8	1.9	84	166	30.4834	61.3	72.3	ne	1.9	136.8	3.5848	1	1.9	136.8	18
MM	MM	11	66.7406	1	1	129.2	12.1	31.3	1.3	79	176	25.5036	12.1	129.2	ne	1.3	142.3	1	1.46121	1.3	140	13
MM	MM	12	36.1205	2	0	66.3	66.9	23.5	1.8	79	185	23.0825	66.9	66.3	ne	1.8	135.8	3.91228	1	1.8	135.8	18
MZ	MM	11	52.0082	1	0	158	44.4	23.2	1.5	88	178	27.7743	44.4	158	ne	1.5	134.6	2.59649	1.78693	1.5	134.6	20
MM	MM	11	54.3244	4	0	49.1	154.3	24.2	1.4	56	156	23.0112	154.3	49.1	ne	1.4	134.1	9.02339	1	1.4	134.1	19
MM	MM	12	42.5106	4	0	129.4	27.7	33.5	1.3	55	165	20.202	27.7	129.4	ne	1.3	142.2	1.61988	1.46347	1.3	140	15
MM	MM	12	65.4346	1	0	151	52.9	27.9	1.3	75	180	23.1481	52.9	151	ne	1.3	140.6	3.09357	1.70776	1.3	140	19
MM	MM	22	-41.6975	3	0	84.5	55.2	21	1.5	74	166	26.8544	55.2	84.5	ne	1.5	135.3	3.22807	1	1.5	135.3	15
MM	MM	11	28.7721	4	0	92.5	51.2	40.6	1.2	67	190	18.5596	51.2	92.5	ne	1.2	137.3	2.99415	1.04614	1.2	137.3	13
MM	MM	22	52.5832	4	0	73.1	113.4	34	1.2	48	158	19.2277	113.4	73.1	ne	1.2	134.8	6.63158	1	1.2	134.8	16
MM	MM	12	57.1581	4	0	107.5	26.6	27.7	1.6	70	160	27.3437	26.6	107.5	ne	1.6	132.9	1.55556	1.21579	1.6	132.9	15
MM	MM	11	59.937	4	1	45.8	18.5	36.3	1.1	51	154	21.5045	18.5	45.8	ne	1.1	143.8	1.08187	1	1.1	140	8
MM	MM	11	47.039	3	0	70.8	27.9	32.5	1.3	57	167	20.4382	27.9	70.8	ne	1.3	138.6	1.63158	1	1.3	138.6	11
MM	MM	12	39.5017	3	0	100	326	37.1	1.4	65	168	23.03	326	100	ne	1.4	135	19.0643	1.13097	1.4	135	23
MM	MM	12	30.8172	4	0	65.9	140.8	42.4	1.3	66	177	21.0667	140.8	65.9	ne	1.3	138.6	8.23392	1	1.3	138.6	17
MM	MM	11	41.0431	5	0	99.3	68.2	25.8	1.7	62	170	21.4533	68.2	99.3	ne	1.7	132.2	3.9883	1.12305	1.7	132.2	19
MM	MM	11	50.6721	3	0	59.7	53.3	26.3	1.6	92	186	26.5927	53.3	59.7	ne	1.6	140.5	3.11696	1	1.6	140	16
MM	MM	11	53.1773	2	0	56.9	73.8	36.1	1.7	57	162	21.7193	73.8	56.9	ne	1.7	141.5	4.31579	1	1.7	140	18
MM	MM	12	31.4853	4	0	76.8	121.3	41.3	1	88	186	25.4365	121.3	76.8	ne	1	143.2	7.09357	1	1	140	14
MM	MM	11	56.0986	4	0	55.2	356.1	26	1.5	63	158	25.2363	356.1	55.2	ne	1.5	135.7	20.8246	1	1.5	135.7	22
MM	MM	11	35.1458	5	0	62.6	55.2	19.9	2.3	75	185	21.9138	55.2	62.6	ne	2.3	118.3	3.22807	1	2.3	125	20
MM	MM	11	38.1054	5	0	55.8	273.1	40.7	6	74	179	23.0954	273.1	55.8	ne	6	138.2	15.9708	1	6	138.2	37
ZZ	MM	22	9.69747	5	0	54	19	26.6	1.7	36	182	10.8683	19	54	ne	1.7	137	1.11111	1	1.7	137	13
MM	MM	12	62.3299	3	0	91.9	217.6	21.3	2.2	80	179	24.968	217.6	91.9	ne	2.2	133	12.7251	1.03936	2.2	133	25
MM	MM	11	42.3984	4	0	49.2	34.6	22.2	1.5	65	162	24.7676	34.6	49.2	ne	1.5	140.4	2.02339	1	1.5	140	14
MZ	MM	11	35.7344	4	0	52.7	192.8	32.3	1.1	60	178	18.937	192.8	52.7	ne	1.1	135	11.2749	1	1.1	135	17
MM	MM	12	55.0226	4	0	90.1	15.3	24.2	1.1	96	191	26.3151	15.3	90.1	ne	1.1	142.5	1	1.019	1.1	140	8
MM	MM	12	66.2971	1	1	66.1	30.5	25.6	1.4	82	183	24.4857	30.5	66.1	ne	1.4	137.7	1.78363	1	1.4	137.7	12
MM	MM	12	51.8741	1	0	67.5	66.3	20	1.3	90	181	27.4717	66.3	67.5	ne	1.3	124.5	3.87719	1	1.3	125	14
MM	MM	12	50.5435	3	0	80.2	28.7	29.7	1.3	103	188	29.1421	28.7	80.2	ne	1.3	139.8	1.67836	1	1.3	139.8	11
MM	MM	12	41.796	3	0	63.3	51.8	32.2	1.6	98	167	35.1393	51.8	63.3	ne	1.6	139.6	3.02924	1	1.6	139.6	16
MM	MM	11	63.5975	3	1	90.9	29.4	24.4	1.4	83	185	24.2513	29.4	90.9	ne	1.4	138.7	1.7193	1.02805	1.4	138.7	13
MM	MM	11	46.7433	3	0	58.9	72.1	27.6	1.6	104	176	33.5744	72.1	58.9	ne	1.6	140.2	4.21637	1	1.6	140	17
MM	MM	11	44.063	3	0	59.8	25.9	34.9	1.6	75	176	24.2123	25.9	59.8	ne	1.6	134.9	1.51462	1	1.6	134.9	13
MM	MM	12	47.8275	3	0	55.2	19.8	35	1.3	61	164	22.68	19.8	55.2	ne	1.3	140	1.15789	1	1.3	140	10
MM	MM	12	50.705	4	0	83	160.5	36.4	1.5	78	174	25.763	160.5	83	ne	1.5	137.2	9.38596	1	1.5	137.2	19
MM	MM	11	53.2649	3	1	69.2	33.3	31.6	1.3	64	156	26.2985	33.3	69.2	ne	1.3	142	1.94737	1	1.3	140	12
MM	MM	11	59.9644	3	0	111.2	11.9	30	1.1	50	168	17.7154	11.9	111.2	ne	1.1	136.2	1	1.25763	1.1	136.2	10
MM	MM	12	44.9829	3	0	75.2	19.8	18.9	1.9	70	171	23.939	19.8	75.2	ne	1.9	130.1	1.15789	1	1.9	130.1	14
MM	MM	12	59.6331	1	0	93.3	45.2	29.5	1.3	74	185	21.6216	45.2	93.3	ne	1.3	135.2	2.64327	1.05519	1.3	135.2	14
MM	MM	12	58.1985	1	0	83	47.9	33.3	1.6	96	186	27.7489	47.9	83	ne	1.6	143.9	2.80117	1	1.6	140	16
MM	MM	11	49.2019	1	0	31.2	28.2	20.6	1.3	60	171	20.5191	28.2	31.2	ne	1.3	138.3	1.64912	1	1.3	138.3	11
MM	MM	12	48.0548	1	0	98.4	17.4	30.2	1.2	84	176	27.1178	17.4	98.4	ne	1.2	136.9	1.01754	1.11287	1.2	136.9	10
MM	MM	11	59.7399	1	0	80.2	12.3	35.8	1.6	75	172	25.3515	12.3	80.2	ne	1.6	136.1	1	1	1.6	136.1	12
MM	MM	11	56.4025	1	0	72.4	42.1	31.2	1.6	85	176	27.4406	42.1	72.4	ne	1.6	138.1	2.46199	1	1.6	138.1	15
MM	MS	11	39.4333	1	0	57.2	77.3	30.4	1.7	44	159	17.4044	77.3	57.2	ne	1.7	133.9	4.52047	1	1.7	133.9	18
MM	MM	22	54.1602	1	0	116.3	53.2	20.2	1.3	85	188	24.0493	53.2	116.3	ne	1.3	120.6	3.11111	1.31531	1.3	125	16
MM	MM	22	54.6913	1	0	77.8	63.9	23.7	1.9	71	159	28.0843	63.9	77.8	ne	1.9	135.8	3.73684	1	1.9	135.8	19
MM	MM	22	59.4004	1	0	68.5	31.9	24	1.3	89	175	29.0612	31.9	68.5	ne	1.3	138.7	1.8655	1	1.3	138.7	12
MM	MM	12	50.2286	1	0	84.5	22.4	52.9	1.35	69	168	24.4473	22.4	84.5	ne	1.35	138.2	1.30994	1	1.35	138.2	11
MM	MM	11	40.5448	3	0	55.9	44.6	34	1.3	55	168	19.487	44.6	55.9	ne	1.3	143.1	2.60819	1	1.3	140	13
MM	MM	12	54.1383	1	0	68.9	40.3	28.9	1.6	77	179	24.0317	40.3	68.9	ne	1.6	139	2.35673	1	1.6	139	15
MM	MS	12	43.2553	4	0	39.6	390.8	33.2	1.6	57	172	19.2672	390.8	39.6	ne	1.6	142.4	22.8538	1	1.6	140	24
MM	MM	12	29.1362	4	0	54.1	154.9	31.8	1.8	63	172	21.2953	154.9	54.1	ne	1.8	133.3	9.05848	1	1.8	133.3	21
MM	MS	11	53.7687	4	0	66.5	77.1	33.2	1.3	76	164	28.257	77.1	66.5	ne	1.3	138.1	4.50877	1	1.3	138.1	15
MM	MM	11	60.9199	4	0	66.7	74.5	29.5	1.3	50	165	18.3655	74.5	66.7	ne	1.3	136.1	4.35673	1	1.3	136.1	15
MM	MM	12	64.3504	4	0	112.5	230.2	28.9	1.6	52	162	19.8141	230.2	112.5	ne	1.6	137.7	13.462	1.27234	1.6	137.7	24
MM	MS	12	30.9158	4	0	56.1	141.9	25.4	1.5	75	188	21.22	141.9	56.1	ne	1.5	135	8.29825	1	1.5	135	19
MM	MM	12	15.9151	5	0	140	254	28.1	2.47	73	160	28.5156	254	140	ne	2.47	140	14.8538	1.58335	2.47	140	31
MM	MM	11	55.332	4	0	83.7	11.1	35	1.2	73	163	27.4756	11.1	83.7	ne	1.2	134.5	1	1	1.2	134.5	8
MM	MM	11	55.8604	1	0	57.7	58.9	18.1	1.5	96	200	24	58.9	57.7	ne	1.5	135	3.44444	1	1.5	135	16
MZ	MM	12	53.0212	3	0	88.6	59.4	25	1.4	105	170	36.3322	59.4	88.6	ne	1.4	143	3.47368	1.00204	1.4	140	15
MM	MM	12	52.2984	3	1	89.4	61.3	30.2	1.3	86	174	28.4053	61.3	89.4	ne	1.3	139.4	3.5848	1.01108	1.3	139.4	14
MM	MM	12	52.0356	1	0	157.5	37	24.5	1.6	93	183	27.7703	37	157.5	ne	1.6	137.8	2.16374	1.78127	1.6	137.8	20
MZ	MM	11	22.7981	4	0	45	117.1	16.3	1.5	73	181	22.2826	117.1	45	ne	1.5	137.4	6.84795	1	1.5	137.4	18
MM	MM	22	59.7782	1	1	67.5	87.8	25.7	1.4	90	184	26.5832	87.8	67.5	ne	1.4	136.8	5.1345	1	1.4	136.8	16
MM	MM	11	37.8015	4	0	56.2	450.8	29.2	1.3	71	172	23.9995	450.8	56.2	ne	1.3	137	26.3626	1	1.3	137	22
MM	MM	22	57.2923	1	0	99.5	19.7	32.1	1.1	82	182	24.7555	19.7	99.5	ne	1.1	137.5	1.15205	1.12531	1.1	137.5	9
MM	MM	12	47.206	3	0	75	100.9	16	3.2	92	186	26.5927	100.9	75	ne	3.2	133.1	5.90058	1	3.2	133.1	26
MM	MM	12	47.206	3	1	43	73.5	24.7	1.4	119	192	32.2808	73.5	43	ne	1.4	141.6	4.29825	1	1.4	140	16
MM	MM	12	56.6982	3	1	67.4	15.7	32.2	1	86	167	30.8365	15.7	67.4	ne	1	142.7	1	1	1	140	6
MM	MM	11	51.5565	4	0	50.4	58.9	28.9	1	59	155	24.5578	58.9	50.4	ne	1	142.3	3.44444	1	1	140	11
MM	MM	11	52.9528	3	0	63.6	67.1	25.6	1.3	97	176	31.3146	67.1	63.6	ne	1.3	130	3.92398	1	1.3	130	15
MM	MM	12	64.1369	1	0	56.1	67.2	21.5	1.6	82	175	26.7755	67.2	56.1	ne	1.6	134.4	3.92982	1	1.6	134.4	17
MM	MM	11	13.117	4	0	n/a	n/a	n/a	n/a	41	163	15.4315	n/a	n/a	ne
MM	MM	12	59.4634	3	0	119.9	44.3	23.8	1.5	70	164	26.0262	44.3	119.9	ne	1.5	139.5	2.59064	1.35603	1.5	139.5	17
MM	MM	12	62.9049	1	0	79.5	93.2	30.5	1.6	82	176	26.4721	93.2	79.5	ne	1.6	138	5.45029	1	1.6	138	18
MM	MM	12	35.6413	4	0	107.2	205.1	14.2	1.4	70	185	20.4529	205.1	107.2	ne	1.4	138.5	11.9942	1.2124	1.4	138.5	21
MM	MM	11	60.8898	4	0	73.5	30.4	27.1	1.2	57	162	21.7193	30.4	73.5	ne	1.2	139.5	1.77778	1	1.2	139.5	11
MM	MM	11	60.7036	1	0	58.6	50.8	32.7	1.4	82	178	25.8806	50.8	58.6	ne	1.4	141.7	2.97076	1	1.4	140	14
MM	MM	12	59.1759	3	0	91	47.8	27	1.4	80	186	23.1241	47.8	91	ne	1.4	134.4	2.79532	1.02918	1.4	134.4	14
MM	MM	11	40.1944	4	0	82.6	32	40.4	1	68	180	20.9877	32	82.6	ne	1	136.7	1.87135	1	1	136.7	9
MM	MM	12	33.9548	4	0	77.8	36.9	34.7	1.1	70	185	20.4529	36.9	77.8	ne	1.1	142.4	2.15789	1	1.1	140	10
MM	MM	22	67.0691	1	1	98.8	28.3	33.5	1.4	84	168	29.7619	28.3	98.8	ne	1.4	134	1.65497	1.11739	1.4	134	13
MM	MM	12	52.4627	3	0	108.8	26.9	13.6	1.7	86	182	25.963	26.9	108.8	ne	1.7	130.4	1.5731	1.23049	1.7	130.4	16
MM	MM	11	42.0123	1	0	84.6	48	30.4	1.4	73	186	21.1007	48	84.6	ne	1.4	138.8	2.80702	1	1.4	138.8	14
MM	MM	22	55.6687	4	0	70.1	45.3	43.2	1.2	74	173	24.7252	45.3	70.1	ne	1.2	141.7	2.64912	1	1.2	140	12
MM	MM	11	54.8227	5	0	123.4	20	48.6	1.4	58	163	21.83	20	123.4	ne	1.4	138.7	1.16959	1.39561	1.4	138.7	14
MM	MM	11	74.0945	4	0	44.8	37.2	26.1	2.2	70	170	24.2215	37.2	44.8	ne	2.2	136.9	2.17544	1	2.2	136.9	18
MM	MM	22	47.0472	4	0	69.5	181.5	31.8	0.92	66	172	22.3094	181.5	69.5	ne	0.92	144.9	10.614	1	1	140	15
MM	MM	12	58.0151	3	1	56.2	40.1	27.4	1.5	64.5	159	25.5132	40.1	56.2	ne	1.5	141.3	2.34503	1	1.5	140	14
MM	MM	12	35.091	5	0	54	120.8	28.7	1.1	79	193	21.2086	120.8	54	ne	1.1	141.2	7.06433	1	1.1	140	15
MM	MM	12	40.5695	2	0	64.8	28.1	32.6	1.7	63	175	20.5714	28.1	64.8	ne	1.7	145	1.64327	1	1.7	140	14
MM	MM	11	50.0424	4	0	100	344	34.7	1.09	82	164	30.4878	344	100	ne	1.09	140	20.117	1.13097	1.09	140	20
MM	MS	12	39.0171	5	0	82.2	280.5	26.7	2.8	72	155	29.9688	280.5	82.2	ne	2.8	135	16.4035	1	2.8	135	29
MM	MM	12	47.4935	1	0	177.9	9.3	27.1	1.4	59.5	171	20.3481	9.3	177.9	ne	1.4	135.7	1	2.01199	1.4	135.7	17
MM	MM	11	35.4552	2	0	57.7	14.8	36.5	1.1	60	165	22.0386	14.8	57.7	ne	1.1	140.3	1	1	1.1	140	7
MM	MM	11	48.0684	4	0	69.3	105	31.3	1.3	71	175	23.1837	105	69.3	ne	1.3	138.6	6.14035	1	1.3	138.6	16
MM	MM	12	53.744	5	0	66.1	41.6	31.3	1.3	67	174	22.1297	41.6	66.1	ne	1.3	141.8	2.43275	1	1.3	140	13
MZ	MM	12	66.2368	4	0	101.4	62.5	19.7	1.7	60	154	25.2994	62.5	101.4	ne	1.7	134.6	3.65497	1.1468	1.7	134.6	19
MM	MM	12	63.4962	1	1	64.9	21.3	34.9	1.2	110	178	34.7178	21.3	64.9	ne	1.2	139.9	1.24561	1	1.2	139.9	9
MM	MM	11	29.6263	4	0	63.8	86.1	34.5	1.2	54	164	20.0773	86.1	63.8	ne	1.2	140.6	5.03509	1	1.2	140	15
MM	MM	12	44.3313	2	0	71.4	71.5	36.5	1.4	54	154	22.7694	71.5	71.4	ne	1.4	139	4.18129	1	1.4	139	16
MM	MM	11	66.8255	2	0	72.4	33.1	30.4	1.3	79	183	23.5898	33.1	72.4	ne	1.3	139.4	1.93567	1	1.3	139.4	12
MM	MM	11	54.3162	4	0	62	49.2	34.1	1.4	57	168	20.1956	49.2	62	ne	1.4	146	2.87719	1	1.4	140	14
MM	MM	11	57.755	4	0	54.7	89.3	25	1.2	50	150	22.2222	89.3	54.7	ne	1.2	136.4	5.22222	1	1.2	136.4	15
MZ	MM	11	42.9541	1	0	64.7	114	22.1	2.3	87	187	24.8792	114	64.7	ne	2.3	135.5	6.66667	1	2.3	135.5	23
MM	MM	11	57.5332	3	0	80.2	38.5	29.2	1.4	68	177	21.7051	38.5	80.2	ne	1.4	139.1	2.25146	1	1.4	139.1	13
MM	MM	11	63.436	3	0	91.3	47.7	20.7	1.4	65	167	23.3067	47.7	91.3	ne	1.4	137	2.78947	1.03257	1.4	137	14
MZ	MM	22	57.0678	3	0	565.3	6.8	22.2	1	70	182	21.1327	6.8	565.3	ne	1	140.9	1	4	1	140	20
MM	MM	11	50.6749	3	0	102.4	37	24.3	1.4	80	174	26.4236	37	102.4	ne	1.4	140	2.16374	1.15811	1.4	140	15
MM	MM	11	68.0986	3	1	66.5	21.3	34.8	0.9	67	167	24.0238	21.3	66.5	ne	0.9	143.5	1.24561	1	1	140	7
MM	MM	11	48.961	3	0	70.8	76.9	33.9	1.3	94	187	26.881	76.9	70.8	ne	1.3	144.2	4.49708	1	1.3	140	15
MZ	MM	11	34.5462	3	0	74.4	13.9	27.7	1.4	87	178	27.4587	13.9	74.4	ne	1.4	138.2	1	1	1.4	138.2	10
MM	MM	11	56.9938	3	1	129.8	8.8	47	2.1	60	178	18.937	8.8	129.8	ne	2.1	141.2	1	1.46799	2.1	140	18
MM	MM	11	43.7317	3	0	79.8	71.9	27.6	1.6	96	186	27.7489	71.9	79.8	ne	1.6	140.8	4.20468	1	1.6	140	17
MM	MM	12	58.976	3	0	66.4	19.4	23.6	1.4	62	173	20.7157	19.4	66.4	ne	1.4	138.7	1.1345	1	1.4	138.7	11
MM	MM	11	40.8323	3	0	81.9	24.5	22.8	1.5	56	161	21.6041	24.5	81.9	ne	1.5	133.9	1.43275	1	1.5	133.9	12
MM	MM	11	55.5756	3	0	106.5	31.6	26.4	1.5	73	173	24.3911	31.6	106.5	ne	1.5	132.1	1.84795	1.20448	1.5	132.1	15
MM	MM	11	58.9979	3	1	87.4	9.4	34.1	1.2	82	186	23.7022	9.4	87.4	ne	1.2	138.1	1	1	1.2	138.1	8
MM	MM	11	47.8029	3	0	88	46	41.52	1.79	86	173	28.7347	46	88	ne	1.79	142	2.69006	1	1.79	140	17
MM	MS	22	64.2409	3	0	61.8	52.1	23.1	1.7	54	159	21.3599	52.1	61.8	ne	1.7	136.2	3.04678	1	1.7	136.2	17
MM	MM	11	48.1615	1	0	66.1	34.7	31.7	1.8	60	164	22.3081	34.7	66.1	ne	1.8	134.3	2.02924	1	1.8	134.3	16
MM	MM	11	45.7769	4	0	49.1	94.5	25.1	1	65	164	24.1672	94.5	49.1	ne	1	138.6	5.52632	1	1	138.6	13
MM	MM	12	62.3162	1	0	87.9	76.4	31.8	1.3	88	171	30.0947	76.4	87.9	ne	1.3	140.2	4.46784	1	1.3	140	15
MM	MM	11	63.4196	3	1	76.8	29.2	35	1.2	61	168	21.6128	29.2	76.8	ne	1.2	145.7	1.7076	1	1.2	140	10
MM	MM	12	52.4545	1	0	113.2	17.6	31.4	1.2	69	181	21.0616	17.6	113.2	ne	1.2	134.3	1.02924	1.28025	1.2	134.3	11
MM	MM	11	64.1013	4	0	82.8	29.3	26.7	1.5	77	165	28.2828	29.3	82.8	ne	1.5	137.7	1.71345	1	1.5	137.7	13
MM	MM	11	55.4114	3	1	84.3	44.1	28	1.4	95	182	28.6801	44.1	84.3	ne	1.4	137	2.57895	1	1.4	137	14
MM	MM	12	49.0075	3	0	85.5	41.4	24.6	1.3	70	167	25.0995	41.4	85.5	ne	1.3	137.9	2.42105	1	1.3	137.9	13
MM	MS	11	56.6598	2	0	110.4	519.6	23.7	1.8	94	170	32.526	519.6	110.4	ne	1.8	130	30.386	1.24859	1.8	130	28
MM	MM	12	60.011	2	1	105.9	16.5	30.3	1.34	86	167	30.8365	16.5	105.9	ne	1.34		1	1.19769	1.34		11
MM	MM	11	51.269	3	1	67.4	10.4	39	1.04	57	164	21.1927	10.4	67.4	ne	1.04		1	1	1.04		7
MM	MM	12	61.1745	1	0	63.2	26.2	33.4	1.55	70	183	20.9024	26.2	63.2	ne	1.55		1.53216	1	1.55		13
MM	MM	12	64.909	4	0	95.7	56.9	23	1.17	69	160	26.9531	56.9	95.7	ne	1.17		3.32749	1.08233	1.17		13
MM	MM	12	56.6461	4	0	82.8	66.3	19.5	1.5	78	176	25.1808	66.3	82.8	ne	1.5		3.87719	1	1.5		16
MM	MM	11	47.2307	1	0	49	33.6	29.6	1.52	91	180	28.0864	33.6	49	ne	1.52		1.96491	1	1.52		14
MM	MM	12	52.8405	2	0	54.2	79.6	27.7	1.55	100	165	36.7309	79.6	54.2	ne	1.55		4.65497	1	1.55		17
MM	MM	12	59.0363	5	0	89.3	62.9	35.1	1.36	67	184	19.7897	62.9	89.3	ne	1.36		3.67836	1.00995	1.36		15
MM	MM	11	34.4203	4	0	65.6	43.7	38.9	1.1	56	174	18.4965	43.7	65.6	ne	1.1		2.55556	1	1.1		11
MM	MM	11	70.6256	1	1	93.8	41.4	33.8	1.26	92	178	29.0367	41.4	93.8	ne	1.26		2.42105	1.06085	1.26		13
MM	MM	12	60.8871	1	1	72.2	106.2	29.7	1.5	89	170	30.7958	106.2	72.2	ne	1.5		6.21053	1	1.5		18
MM	MM	11	66.5681	1	0	201.3	43.7	26.7	1.36	85	173	28.4005	43.7	201.3	ne	1.36		2.55556	2.27663	1.36		21
MM	MM	12	53.076	3	1	95.3	43.3	22.3	1.29	85	167	30.478	43.3	95.3	ne	1.29		2.53216	1.07781	1.29		14
MM	MM	11	53.191	4	0	69.4	70.6	26.8	1.05	64	174	21.1389	70.6	69.4	ne	1.05		4.12865	1	1.05		12
MZ	MM	11	52.7064	2	0	56.4	12.1	22.4	1.26	64	168	22.6757	12.1	56.4	ne	1.26		1	1	1.26		9
MM	MM	22	66.9049	1	1	71.3	28	26.4	1.45	87	186	25.1474	28	71.3	ne	1.45		1.63743	1	1.45		12
MM	MM	22	55.4661	1	0	77.1	44.8	29.4	1.47	114	179	35.5794	44.8	77.1	ne	1.47		2.61988	1	1.47		14
MM	MM	22	54.7105	1	0	165.4	16.5	29.2	1.33	92	173	30.7394	16.5	165.4	ne	1.33		1	1.87062	1.33		16
MM	MM	11	53.848	3	0	82.9	19.4	22.2	1.5	87	186	25.1474	19.4	82.9	ne	1.5		1.1345	1	1.5		11
MM	MM	12	63.1294	1	0	80.5	100.4	27.6	1.77	71	175	23.1837	100.4	80.5	ne	1.77		5.87135	1	1.77		20
MM	MM	22	48.0082	1	1	78.3	12.1	25.3	1.17	99	180	30.5556	12.1	78.3	ne	1.17		1	1	1.17		8
MM	MM	22	53.1335	5	0	116.95	10.15	27.5	1.115	41	153	17.5146	10.15	116.95	ne	1.115		1	1.32266	1.115		10
MM	MM	11	47.1075	5	0	58.1	120.7	18.7	1.72	114	174	37.6536	120.7	58.1	ne	1.72		7.05848	1	1.72		20
MM	MM	22	50.6311	1	0	121.1	11.8	29.2	1.21	80	182	24.1517	11.8	121.1	ne	1.21		1	1.3696	1.21		12
MZ	MM	12	52.3833	1	0	62.6	154	28.7	2.03	54	162	20.5761	154	62.6	ne	2.03		9.00585	1	2.03		23
MZ	MM	12	62.9651	1	0	44.6	68.7	28.7	1.46	70	160	27.3437	68.7	44.6	ne	1.46		4.01754	1	1.46		16
MM	MM	11	65.3634	1	1	63.3	52.2	31.7	1.16	70	173	23.3887	52.2	63.3	ne	1.16		3.05263	1	1.16		12
MM	MM	22	61.5743	1	0	216	15.1	28.5	2.56	104	168	36.8481	15.1	216	ne	2.56		1	2.44289	2.56		26
MM	MM	12	46.0726	4	0	51.4	204.1	29	1.19	64	174	21.1389	204.1	51.4	ne	1.19		11.9357	1	1.19		18
MM	MM	11	30.9788	4	0	50.4	90	31.5	1.23	91	182	27.4725	90	50.4	ne	1.23		5.26316	1	1.23		15
MM	MM	22	67.5565	1	1	79.7	87	28.3	1.07	105	181	32.0503	87	79.7	ne	1.07		5.08772	1	1.07		13
MM	MM	11	38.0014	3	0	130.2	37.7	33.3	1.09	70	193	18.7925	37.7	130.2	ne	1.09		2.20468	1.47252	1.09		14
MM	MM	11	64.2272	5	1	86.5	21.2	36	1.4	67	178	21.1463	21.2	86.5	ne	1.4		1.23977	1	1.4		11
MM	MM	12	34.3135	4	0	45.4	97.3	33.5	1.14	57	170	19.7232	97.3	45.4	ne	1.14		5.69006	1	1.14		14
MZ	MM	11	66.1109	4	0	44.7	42.8	28.4	1.09	50	158	20.0288	42.8	44.7	ne	1.09		2.50292	1	1.09		11
MM	MM	12	64.9582	3	0	62.1	37.4	33.7	1.45	113	176	36.4799	37.4	62.1	ne	1.45		2.18713	1	1.45		14
MM	MM	22	55.5674	4	0	66	145.5	22.8	1.22	72	177	22.9819	145.5	66	ne	1.22		8.50877	1	1.22		17
MM	MM	12	64.1451	1	0	115	30.9	24.8	1.37	106	185	30.9715	30.9	115	ne	1.37		1.80702	1.30061	1.37		15
MM	MM	12	72.5722	2	0	65.7	37.2	34.7	1.34	92	178	29.0367	37.2	65.7	ne	1.34		2.17544	1	1.34		13
MM	MM	22	63.4196	1	1	67.1	34.6	40.1	1.33	89	165	32.6905	34.6	67.1	ne	1.33		2.02339	1	1.33		12
MM	MM	11	36.1205	4	0	135.1	573.5	30.2	3.305	70	170	24.2215	573.5	135.1	ne	3.305		33.538	1.52793	3.305		37
MM	MM	11	58.8364	4	0	50.8	195.6	26	2.46	64	166	23.2254	195.6	50.8	ne	2.46		11.4386	1	2.46		26
MZ	MM	12	69.1335	4	1	100.9	21.3	44.6	1.12	93	181	28.3874	21.3	100.9	ne	1.12		1.24561	1.14114	1.12		10
MM	MM	12	55.2553	1	0	84.6	30.3	30.6	1.21	85	175	27.7551	30.3	84.6	ne	1.21		1.77193	1	1.21		11
MM	MM	22	44.3943	1	0	60.7	197.7	23.1	3.71	112	185	32.7246	197.7	60.7	ne	3.71		11.5614	1	3.71		30
MM	MM	22	60.1643	1	1	91.4	34.7	32.1	1.27	94.5	175	30.8571	34.7	91.4	ne	1.27		2.02924	1.0337	1.27		12
MM	MM	11	21.2512	4	0	50.8	21.1	26	1.25	70	184	20.6758	21.1	50.8	ne	1.25		1.23392	1	1.25		10
MM	MM	22	69.8809	3	1	86.3	29.5	44.2	1.04	53	162	20.1951	29.5	86.3	ne	1.04		1.72515	1	1.04		9
MM	MM	11	45.0021	4	0	79.1	106.9	32.2	1.13	70.5	171	24.11	106.9	79.1	ne	1.13		6.25146	1	1.13		15
MM	MM	11	46.7379	4	0	59.65	16	37.1	1.11	72	170	24.9135	16	59.65	ne	1.11		1	1	1.11		8
MM	MM	22	59.5838	1	0					115	182	34.718	47	118	ne	1.63		2.74854	1.33454	1.63		18
MM	MM	11	64.6598	1	0	77	67.1	30	1.81	87	178	27.4587	67.1	77	ne	1.81		3.92398	1	1.81		18
MM	MM	11	74.4476	3	1	54.6	48.4	22.7	1.36	88	167	31.5537	48.4	54.6	ne	1.36		2.83041	1	1.36		14
MM	MM	11	45.6372	1	0	63.9	93.8	23.8	2.07	80	174	26.4236	93.8	63.9	ne	2.07		5.48538	1	2.07		21
MM	MM	11	73.8782	1	1	100.8	16.9	34.9	1.17	91.6	178	28.9105	16.9	100.8	ne	1.17		1	1.14001	1.17		9
MM	MM	11	59.4606	1	1	66.1	14.7	37.5	1.16	66	168	23.3844	14.7	66.1	ne	1.16		1	1	1.16		8
MM	MM	11	62.9185	3	0	151.5	23.5	25.5	1.07	76	163	28.6048	23.5	151.5	ne	1.07		1.37427	1.71341	1.07		14
MM	MM	11	33.2348	4	0	42.95	183	28.7	1.5	75	167	26.8923	183	42.95	ne	1.5		10.7018	1	1.5		20
MM	MM	12	58.2122	2	0	63	81.6	21.3	1.57	114	180	35.1852	81.6	63	ne	1.57		4.77193	1	1.57		17
MM	MM	11	60.2081	4	0	54.7	260.5	23.6	1.37	91	178	28.7211	260.5	54.7	ne	1.37		15.2339	1	1.37		20
MM	MM	12	67.3347	2	0	157.2	18.7	34	1.06	55	157	22.3133	18.7	157.2	ne	1.06		1.09357	1.77788	1.06		13
MM	MM	22	57.295	3	0	66	40.6	24.3	1.88	95	168	33.6593	40.6	66	ne	1.88		2.37427	1	1.88		17
MM	MM	22	57.3826	1	1	72.6	22.9	29.2	1.24	83	176	26.7949	22.9	72.6	ne	1.24		1.33918	1	1.24		10
MM	MM	11	70.9514	3	1	62.4	22.7	25.7	1.12	70	164	26.0262	22.7	62.4	ne	1.12		1.32749	1	1.12		9
MM	MM	22	56.8789	1	0	61.8	88.8	36.6	1.33	103	172	34.8161	88.8	61.8	ne	1.33		5.19298	1	1.33		16
MM	MM	11	66.8008	4	1	64.7	21.4	37.4	1.19	80	183	23.8884	21.4	64.7	ne	1.19		1.25146	1	1.19		9
ZZ	MM	11	39.6441	5	0	63.2	26.2	17.8	1.76	90	180	27.7778	26.2	63.2	ne	1.76		1.53216	1	1.76		14
MM	MM	12	58.9514	1	0	62.5	83.2	27.9	1.49	132	199	33.3325	83.2	62.5	ne	1.49		4.8655	1	1.49		17
MM	MM	12	61.0951	1	1	73.1	6.8	42.4	1.18	93	183	27.7703	6.8	73.1	ne	1.18		1	1	1.18		8
MM	MM	12	65.1061	1	0	333.3	16.5	31.8	1.21	69	180	21.2963	16.5	333.3	ne	1.21		1	3.76951	1.21		21
MM	MM	11	74.3956	1	1	83.3	15.4	34.5	1.16	93.5	178	29.5102	15.4	83.3	ne	1.16		1	1	1.16		8
MM	MM	12	45.2293	1	0	83.8	6.9	38	1.26	76.4	193	20.5106	6.9	83.8	ne	1.26		1	1	1.26		9
MM	MM	11	58.9843	1	0	53.5	45.7	26	1.47	127	191	34.8126	45.7	53.5	ne	1.47		2.67251	1	1.47		14
MM	MM	12	72.9665	1	1	117.4	9.1	40.9	1.09	88	170	30.4498	9.1	117.4	ne	1.09		1	1.32775	1.09		10
MM	MM	22	70.0096	2	1	54	75.2	24.3	1.92	98	186	28.327	75.2	54	ne	1.92		4.39766	1	1.92		19
MM	MM	22	66.7351	1	1	68.6	20.4	37.8	1.18	103	188	29.1421	20.4	68.6	ne	1.18		1.19298	1	1.18		9
MZ	MM	12	74.7789	2	1	72.2	25.1	37.1	1.24	87.4	175	28.5388	25.1	72.2	ne	1.24		1.46784	1	1.24		10
MM	MS	22	65.9767	2	0	70.1	55.4	27.5	1.53	84	182	25.3593	55.4	70.1	ne	1.53		3.23977	1	1.53		16
MM	MM	22	60.8789	1	1	53.7	19.9	38.7	1.31	96	187	27.4529	19.9	53.7	ne	1.31		1.16374	1	1.31		10
MM	MM	12	64.6105	4	0	61.9	57.8	30	1.38	82	156	33.6949	57.8	61.9	ne	1.38		3.38012	1	1.38		15
MM	MM	11	66.987	2	1	77.1	14.6	40.2	1.14	96	185	28.0497	14.6	77.1	ne	1.14		1	1	1.14		8
MM	MM	12	37.5578	2	0	73.4	427.8	19.6	2.24	87	160	33.9844	427.8	73.4	ne	2.24		25.0175	1	2.24		28
MM	MM	11	27.5838	4	0	41.8	21.2	35.2	0.99	42	161	16.2031	21.2	41.8	ne	0.99		1.23977	1	0.99		7
MM	MM	11	49.1499	4	0	55.4	15.3	36.5	1.02	90	170	31.1419	15.3	55.4	ne	1.02		1	1	1.02		7
MM	MM	12	44.1862	1	0	99.8	248.7	25.4	2.25	96	185	28.0497	248.7	99.8	ne	2.25		14.5439	1.1287	2.25		27
MM	MM	11	61.4757	4	0	44.7	73	28.5	1.54	71	167	25.4581	73	44.7	ne	1.54		4.26901	1	1.54		17
ZZ	MM	11	64.2519	5	0	73.5	55.3	27.5	2.5	100	178	31.5617	55.3	73.5	ne	2.5		3.23392	1	2.5		21
MM	MM	12	39.707	3	0	60	77	24.1	1.26	74	175	24.1633	77	60	ne	1.26		4.50292	1	1.26		15
MM	MM	12	67.8768	2	0	84.2	75.6	23.8	2.1	75	173	25.0593	75.6	84.2	ne	2.1		4.42105	1	2.1		20
MM	MS	11	64.0438	1	0	84	11.9	23.7	1.25	52	172	17.5771	11.9	84	ne	1.25		1	1	1.25		9
MM	MM	11	43.3566	4	0	83.4	450.3	20	1.6	84	197	21.6445	450.3	83.4	ne	1.6		26.3333	1	1.6		24
MM	MM	12	61.1608	4	1	50.3	72.7	29.2	1.1	61	162	23.2434	72.7	50.3	ne	1.1		4.25146	1	1.1		13
MZ	MM	11	70.2533	3	1	63.9	23.9	33.9	1.17	85	159	33.6221	23.9	63.9	ne	1.17		1.39766	1	1.17		9
MM	MM	22	54.7598	1	1	68.9	26.4	39.2	1.27	86	178	27.143	26.4	68.9	ne	1.27		1.54386	1	1.27		11
MM	MM	12	69.1745	4	0	59.7	8.9	41.9	1.11	58	163	21.83	8.9	59.7	ne	1.11		1	1	1.11		8
MM	MM	12	63.8248	2	1	52.2	24.2	40.9	1.19	110	189	30.7942	24.2	52.2	ne	1.19		1.4152	1	1.19		10
MM	MM	11	62.2341	1	0	52.5	26	31.2	1.39	66	156	27.1203	26	52.5	ne	1.39		1.52047	1	1.39		12
MM	MM	12	67.8905	1	0	88	92.4	26	1.5	102	175	33.3061	92.4	88	ne	1.5		5.40351	1	1.5		17
MM	MM	22	69.7714	3	1	98.3	9.7	29.5	1.34	85	184	25.1063	9.7	98.3	ne	1.34		1	1.11174	1.34		11
MZ	MM	11	64.898	1	0	84.5	68.1	28.4	1.37	58	164	21.5645	68.1	84.5	ne	1.37		3.98246	1	1.37		15
MM	MM	12	65.8426	3	1	56.2	11.6	37	1.03	100	178	31.5617	11.6	56.2	ne	1.03		1	1	1.03		7
MM	MM	11	61.0869	4	0	101.4	450.5	18.4	2	130	180	40.1235	450.5	101.4	ne	2		26.345	1.1468	2		28
MM	MM	12	66.9049	2	0	48.3	46	27.7	1.23	73	157	29.6158	46	48.3	ne	1.23		2.69006	1	1.23		12
MM	MM	12	58.9459	3	0	45.5	54	27.7	1.54	72	160	28.125	54	45.5	ne	1.54		3.15789	1	1.54		16
MM	MM	12	73.6756	2	0	75.7	52	28.4	1.47	69	176	22.2753	52	75.7	ne	1.47		3.04094	1	1.47		15
MM	MM	22	62.9541	1	1	82.5	17.2	31.4	1.52	64	162	24.3865	17.2	82.5	ne	1.52		1.00585	1	1.52		11
MM	MM	11	67.2991	4	1	131	270	30.8	1.37	66	165	24.2424	270	131	ne	1.37		15.7895	1.48157	1.37		24
MM	MM	12	68.1862	2	1	82.2	20.2	24.6	1.84	68	168	24.093	20.2	82.2	ne	1.84		1.18129	1	1.84		14
MM	MM	22	70.6448	4	1	67.45	14.5	28.4	1.2	75	172	25.3515	14.5	67.45	ne	1.2		1	1	1.2		8
MM	MM	11	49.8836	4	0	33.9	8.4	35.1	1.42	61	161	23.533	8.4	33.9	ne	1.42		1	1	1.42		10
MM	MM	12	66.2286	2	0	85.3	25.9	31.8	1.28	92	173	30.7394	25.9	85.3	ne	1.28		1.51462	1	1.28		11
MM	MM	11	68.8022	2	1	99.8	77.3	36.7	1.3	83	178	26.1962	77.3	99.8	ne	1.3		4.52047	1.1287	1.3		16
MM	MM	22	66.4066	1	1	80.8	48.2	28.6	1.68	92	178	29.0367	48.2	80.8	ne	1.68		2.81871	1	1.68		16
MM	MM	22	69.3361	2	1	66.4	13.8	41.3	1.1	80	167	28.6851	13.8	66.4	ne	1.1		1	1	1.1		7
MM	MM	12	73.5086	1	0	121.9	22.1	31.6	1.52	104	185	30.3871	22.1	121.9	ne	1.52		1.2924	1.37865	1.52		15
MM	MM	11	39.9617	4	0	43	128.8	37.2	1.25	71	168	25.1559	128.8	43	ne	1.25		7.53216	1	1.25		17
MM	MM	22	41.9001	1	0	71.8	102.2	26.5	2.53	111	176	35.8342	102.2	71.8	ne	2.53		5.97661	1	2.53		24
MM	MM	22	53.2211	1	0	66.1	23.6	22.4	1.59	82	172	27.7177	23.6	66.1	ne	1.59		1.38012	1	1.59		13
MM	MM	22	50.0479	4	0	77.1	28.2	43.2	1.72	85	181	25.9455	28.2	77.1	ne	1.72		1.64912	1	1.72		14
MM	MM	22	60.1396	1	0	118.1	28.2	29.2	1.36	77	182	23.246	28.2	118.1	ne	1.36		1.64912	1.33567	1.36		15
MM	MM	12	66.5079	2	0	76.4	16.3	20.6	1.78	78	158	31.245	16.3	76.4	ne	1.78		1	1	1.78		13
MM	MM	11	66.2259	1	1	59.1	10.8	25.9	1.77	115	178	36.2959	10.8	59.1	ne	1.77		1	1	1.77		13
MZ	MM	22	55.2279	1	1	101.2	28.8	29	1.22	108	175	35.2653	28.8	101.2	ne	1.22		1.68421	1.14454	1.22		12
MM	MM	12	71.5784	2	1	70.8	23	36.9	1.27	99.5	172	33.633	23	70.8	ne	1.27		1.34503	1	1.27		10
MM	MM	11	66.6667	2	0	78.5	57.5	26.8	1.51	107	172	36.1682	57.5	78.5	ne	1.51		3.36257	1	1.51		16
MM	MM	12	51.102	1	0	383.7	28.6	24.8	1.2	55	165	20.202	28.6	383.7	ne	1.2		1.67251	4	1.2		24
MM	MM	11	47.1485	2	0	66.6	44	29	1.36	68	166	24.677	44	66.6	ne	1.36		2.5731	1	1.36		13
MM	MM	11	62.4038	1	0	88.75	23	20	1.67	76	178	23.9869	23	88.75	ne	1.67		1.34503	1.00373	1.67		13
MM	MM	11	64.5038	1	0	106.55	72.8	30.7	1.86	100	160	39.0625	72.8	106.55	ne	1.86		4.25731	1.20504	1.86		21
MM	MM	12	66.7488	3	1	88.3	18.2	43.5	1.13	56	169	19.6072	18.2	88.3	ne	1.13		1.06433	1	1.13		8
MM	MM	12	67.8303	2	0	186.3	22.4	15.6	2.63	85	172	28.7317	22.4	186.3	ne	2.63		1.30994	2.10699	2.63		25
MM	MM	12	69.3142	2	1	81.2	41.1	27.4	1.41	82	171	28.0428	41.1	81.2	ne	1.41		2.40351	1	1.41		14
MM	MM	11	56.449	1	0	98.7	24.2	21.7	1.27	90	173	30.0712	24.2	98.7	ne	1.27		1.4152	1.11626	1.27		11
MM	MM	12	70.5763	2	1	47.5	47.7	29.7	1.43	74	170	25.6055	47.7	47.5	ne	1.43		2.78947	1	1.43		14
MM	MM	11	35.7591	4	0	66	308.5	37.5	1.08	67	184	19.7897	308.5	66	ne	1.08		18.0409	1	1.08		18
MM	MM	11	58.5736	1	0	188.5	8.1	26.4	1.62	70	162	26.6728	8.1	188.5	ne	1.62		1	2.13187	1.62		19
MM	MM	11	66.6694	1	0	96.1	96.7	28.8	1.72	103	178	32.5085	96.7	96.1	ne	1.72		5.65497	1.08686	1.72		20
MM	MM	12	70.2971	1	0	62.2	49.5	25.2	1.67	76	181	23.1983	49.5	62.2	ne	1.67		2.89474	1	1.67		16
MM	MM	11	57.2676	2	1	66.6	19.8	36.6	1.39	96.5	180	29.784	19.8	66.6	ne	1.39		1.15789	1	1.39		11
MM	MM	22	42.6037	1	0	96	684.4	26.9	3.58	67	182	20.227	684.4	96	ne	3.58		40.0234	1.08573	3.58		35
MM	MM	12	59.258	4	0	54.3	67	29.4	0.99	74	180	22.8395	67	54.3	ne	0.99		3.91813	1	0.99		11
MM	MM	11	42.1958	1	0	68.8	23.4	37.8	1.34	58	162	22.1003	23.4	68.8	ne	1.34		1.36842	1	1.34		11
MM	MM	11	63.5346	1	0	131.3	28.2	32	1.53	72	168	25.5102	28.2	131.3	ne	1.53		1.64912	1.48496	1.53		17
MM	MM	12	67.1458	1	1	66.4	15.4	41.7	1.22	84	178	26.5118	15.4	66.4	ne	1.22		1	1	1.22		9
MM	MM	12	69.0322	1	0	110.2	20.1	31	1.37	105	185	30.6793	20.1	110.2	ne	1.37		1.17544	1.24632	1.37		13
MM	MM	12	74.3874	3	1	84.65	45.1	20.9	1.51	67	150	29.7778	45.1	84.65	ne	1.51		2.63743	1	1.51		15
MM	MM	12	72.0876	1	0	64	23.9	29.3	1.64	99	170	34.2561	23.9	64	ne	1.64		1.39766	1	1.64		13
MM	MM	12	68.0137	1	1	59.9	14.9	39.2	1.29	75	160	29.2969	14.9	59.9	ne	1.29		1	1	1.29		9
MM	MM	11	30.2505	4	0	59.1	19.4	45.6	1.07	81	185	23.6669	19.4	59.1	ne	1.07		1.1345	1	1.07		8
MM	MM	11	48.1451	4	0	88.7	261.7	44.3	1.21	85	180	26.2346	261.7	88.7	ne	1.21		15.3041	1.00317	1.21		19
MM	MM	12	63.7864	1	1	97.2	35.3	31.3	1.48	88	179	27.4648	35.3	97.2	ne	1.48		2.06433	1.0993	1.48		14
MM	MM	11	73.3443	3	0	120.4	20	25.2	1.44	100	175	32.6531	20	120.4	ne	1.44		1.16959	1.36168	1.44		14
MM	MS	11	59.3593	1	0	59.1	49.3	29.7	1.58	95	171	32.4886	49.3	59.1	ne	1.58		2.88304	1	1.58		16
MM	MM	22	64.0548	1	1	70.3	31.5	24.8	2.07	88	187	25.1651	31.5	70.3	ne	2.07		1.84211	1	2.07		17
MZ	MM	12	63.4387	1	0	52	13.8	31.1	1.4	58	158	23.2335	13.8	52	ne	1.4		1	1	1.4		10
MM	MM	11	41.9274	4	0	93.1	204.4	19.9	1.38	89	189	24.9153	204.4	93.1	ne	1.38		11.9532	1.05293	1.38		20
MZ	MM	22	71.2142	1	0	70.2	45.8	27.9	1.59	70	180	21.6049	45.8	70.2	ne	1.59		2.67836	1	1.59		15
MZ	MM	12	61.87	3	0	76.1	113.7	24.7	2.51	86	174	28.4053	113.7	76.1	ne	2.51		6.64912	1	2.51		24
MM	MM	12	74.8775	3	1	79.2	14.5	40.4	1.17	96	178	30.2992	14.5	79.2	ne	1.17		1	1	1.17		8
MM	MM	22	46.5161	3	1	54.6	62	23.4	1.58	70	181	21.3669	62	54.6	ne	1.58		3.62573	1	1.58		16
MM	MM	11	67.2608	2	1	68.2	20.6	37.7	1.11	100	170	34.6021	20.6	68.2	ne	1.11		1.20468	1	1.11		8
MM	MM	11	69.9192	1	1	75.8	8.6	47	1.22	90	175	29.3878	8.6	75.8	ne	1.22		1	1	1.22		9
MM	MM	11	61.4702	2	0	47.9	41.8	17.5	1.64	51.5	168	18.2469	41.8	47.9	ne	1.64		2.44444	1	1.64		15
MM	MS	12	60.9062	1	1	76.7	20.4	43.8	1.11	86	174	28.4053	20.4	76.7	ne	1.11		1.19298	1	1.11		8
MM	MM	12	42.3792	4	0	39.7	15.7	24.8	1.28	72	165	26.4463	15.7	39.7	ne	1.28		1	1	1.28		9
MM	MM	12	57.4648	4	0	53.9	44	32.3	1.03	78	176	25.1808	44	53.9	ne	1.03		2.5731	1	1.03		10
MM	MM	11	59.8084	1	0	120.3	52.8	26	1.67	107	170	37.0242	52.8	120.3	ne	1.67		3.08772	1.36055	1.67		19
MM	MS	12	59.896	2	1	63.2	71.4	36.1	1.26	101	160	39.4531	71.4	63.2	ne	1.26		4.17544	1	1.26		14
MM	MM	12	58.2697	1	0	57.4	49.5	26.9	1.5	106	173	35.4172	49.5	57.4	ne	1.5		2.89474	1	1.5		15
MM	MS	12	71.2389	1	0	99.2	275.3	27.1	1.49	72	162	27.4348	275.3	99.2	ne	1.49		16.0994	1.12192	1.49		23
MM	MM	12	71.0007	2	1	64.3	33	30.1	1.46	86.5	176	27.9248	33	64.3	ne	1.46		1.92982	1	1.46		13
MM	MM	11	72.8624	3	1	93.6	27.4	35.2	1.25	73	168	25.8645	27.4	93.6	ne	1.25		1.60234	1.05858	1.25		11
MM	MM	22	59.4606	1	1	66.6	32.4	31.2	1.57	98	170	33.91	32.4	66.6	ne	1.57		1.89474	1	1.57		14
MM	MM	12	71.6742	2	1	94.8	27.6	31	1.39	108	187	30.8845	27.6	94.8	ne	1.39		1.61404	1.07216	1.39		13
MM	MM	11	38.2505	4	0	41	171.5	38.8	0.98	51	166	18.5078	171.5	41	ne	0.98		10.0292	1	0.98		15
MM	MM	12	68.0657	1	0	121	16.6	35.2	1.25	136	185	39.737	16.6	121	ne	1.25		1	1.36847	1.25		12
MZ	MM	11	58.7433	2	0	51	112.4	22.6	2.63	120	183	35.8327	112.4	51	ne	2.63		6.5731	1	2.63		24
MM	MM	11	44.2683	3	0	324.3	34.9	29.6	1.44	108	183	32.2494	34.9	324.3	ne	1.44		2.04094	3.66772	1.44		26
MM	MM	12	20.8268	4	0	61.3	20.7	33.2	1.11	71	173	23.7228	20.7	61.3	ne	1.11		1.21053	1	1.11		8
MM	MM	11	61.848	1	0	65.1	18.3	32.1	1.54	66	160	25.7812	18.3	65.1	ne	1.54		1.07018	1	1.54		12
MM	MM	12	66.9459	2	0	119.4	26.3	26.2	1.79	74	168	26.2188	26.3	119.4	ne	1.79		1.53801	1.35037	1.79		17
MM	MM	12	61.1828	1	0	271	10.4	21.9	1.62	68	177	21.7051	10.4	271	ne	1.62		1	3.06492	1.62		23
MM	MM	12	30.8857	4	0	71.1	11.8	46.5	1.32	71	182	21.4346	11.8	71.1	ne	1.32		1	1	1.32		10
MM	MM	22	63.5346	2	0	114.9	60.1	30.4	1.53	88.5	163	33.3095	60.1	114.9	ne	1.53		3.51462	1.29948	1.53		18
MM	MM	12	68.6817	1	1	77.3	80.2	27.3	1.63	78	187	22.3055	80.2	77.3	ne	1.63		4.69006	1	1.63		18
MM	MM	12	64.4928	2	0	56.3	130.6	29.6	1.7	64	160	25	130.6	56.3	ne	1.7		7.63743	1	1.7		20
MZ	MM	11	55.9206	3	1	73.8	31.6	31.9	1.36	98	182	29.5858	31.6	73.8	ne	1.36		1.84795	1	1.36		12
MM	MM	22	72.2218	1	1	71.1	17	43.4	1.31	97	186	28.0379	17	71.1	ne	1.31		1	1	1.31		9
MM	MM	12	64.3806	1	0	84	40.4	30.4	1.55	138	178	43.5551	40.4	84	ne	1.55		2.36257	1	1.55		15
MM	MM	12	39.1184	1	0	54.45	62.8	30.9	1.82	100	176	32.2831	62.8	54.45	ne	1.82		3.67251	1	1.82		18
MM	MM	12	47.5236	4	0	158.2	430.6	31.1	4.21	91	159	35.9954	430.6	158.2	ne	4.21		25.1813	1.78919	4.21		40
MM	MM	12	60.9446	2	0					96	190	26.5928	102	81	ne	2.11		5.96491	1	2.11		22
MM	MM	11	68.2656	2	1	65.9	9.8	43	1.08	85	175	27.7551	9.8	65.9	ne	1.08		1	1	1.08		7
MM	MM	11	72.5284	1	2	75	32.8	31.6	1.77	95	173	31.7418	32.8	75	ne	1.77		1.91813	1	1.77		15
MM	MM	12	58.1109	3	0	88.2	29.2	29.8	1.54	96	178	30.2992	29.2	88.2	ne	1.54		1.7076	1	1.54		13
MM	MM	12	65.8946	1	0	138.2	14.1	29.8	1.21	74	178	23.3556	14.1	138.2	ne	1.21		1	1.56299	1.21		13
MM	MM	12	54.6448	1	0	82	64.1	28.5	2.16	63	173	21.0498	64.1	82	ne	2.16		3.74854	1	2.16		20
MM	MM	11	69.347	1	1	87.9	15.1	30.3	1.35	104	173	34.7489	15.1	87.9	ne	1.35		1	1	1.35		10
MM	MM	11	73.4346	1	1	70.6	30	37.5	1.26	73	169	25.5593	30	70.6	ne	1.26		1.75439	1	1.26		11
MM	MM	11	61.1691	1	0	61.5	24.2	32.5	1.26	93	165	34.1598	24.2	61.5	ne	1.26		1.4152	1	1.26		10
MZ	MM	12	49.0075	2	0	49.35	124.5	38.7	1.52	84	182	25.3593	124.5	49.35	ne	1.52		7.2807	1	1.52		19
MM	MM	12	70.3135	1	1	70.3	30.2	22.2	1.81	85	184	25.1063	30.2	70.3	ne	1.81		1.76608	1	1.81		15
ZZ	MM	11	69.5907	5	1	50.6	51.8	26	1.42	86	178	27.143	51.8	50.6	ne	1.42		3.02924	1	1.42		15
MM	MM	11	56.4627	3	1	54.3	88.9	30.7	2.11	64	172	21.6333	88.9	54.3	ne	2.11		5.19883	1	2.11		21
MM	MM	12	67.9398	1	0	122.9	41.3	30.9	1.48	92	188	26.0299	41.3	122.9	ne	1.48		2.4152	1.38996	1.48		17
MM	MM	11	64.7748	1	0	141.9	24.7	28.9	1.18	110	175	35.9184	24.7	141.9	ne	1.18		1.44444	1.60484	1.18		14
MM	MM	12	64.9802	4	0	57.4	369.2	28	1.25	47	155	19.563	369.2	57.4	ne	1.25		21.5906	1	1.25		21
MM	MM	22	73.8645	1	1	90.3	15	42.1	1.1	96	178	30.2992	15	90.3	ne	1.1		1	1.02126	1.1		8
MM	MM	22	46.8036	2	0	66.5	183.9	30.9	2.15	112	173	37.4219	183.9	66.5	ne	2.15		10.7544	1	2.15		24
MM	MM	11	62.3107	2	0	81.9	15.4	31.4	1.74	101	183	30.1592	15.4	81.9	ne	1.74		1	1	1.74		13
MM	MM	12	72.9254	2	0	68.2	39.6	29.7	1.61	63	165	23.1405	39.6	68.2	ne	1.61		2.31579	1	1.61		15
MM	MM	11	71.8522	3	2	64.4	34.7	26.7	1.45	79	163	29.7339	34.7	64.4	ne	1.45		2.02924	1	1.45		13
MM	MM	22	42.9131	4	0	62.7	180.9	32.5	1.12	79	182	23.8498	180.9	62.7	ne	1.12		10.5789	1	1.12		17
MM	MM	11	48.0931	5	0	50.2	69.1	28.9	1.84	95	170	32.872	69.1	50.2	ne	1.84		4.04094	1	1.84		19
MM	MM	12	73.4073	2	2	99	16.8	35.4	1.2	78	184	23.0388	16.8	99	ne	1.2		1	1.11966	1.2		10
MM	MM	12	61.3169	1	0	99.85	19.2	23.7	1.48	85	170	29.4118	19.2	99.85	ne	1.48		1.12281	1.12927	1.48		12
MM	MM	11	39.1567	1	0	63.8	91.4	17.7	1.96	110	186	31.7956	91.4	63.8	ne	1.96		5.34503	1	1.96		20
MM	MM	12	66.7598	1	0	64.1	50.1	37.9	1.61	102	170	35.2941	50.1	64.1	ne	1.61		2.92982	1	1.61		16
MM	MM	12	70.4641	2	0	65.4	24.4	33	1.44	78	168	27.6361	24.4	65.4	ne	1.44		1.4269	1	1.44		12
MM	MM	22	67.7509	5	1	67.6	23.7	35.6	1.37	98	181	29.9136	23.7	67.6	ne	1.37		1.38596	1	1.37		11
MM	MM	12	46.6639	3	0	68.55	57.3	31.8	1.63	113	175	36.898	57.3	68.55	ne	1.63		3.35088	1	1.63		16
MM	MM	12	38.9377	4	0	90.8	43.8	28.5	1.4	55	176	17.7557	43.8	90.8	ne	1.4		2.5614	1.02692	1.4		14
MM	MM	11	50.0862	1	0	64.6	75.2	29.2	1.3	79	188	22.3517	75.2	64.6	ne	1.3		4.39766	1	1.3		15
MM	MM	11	53.1855	3	1	77.6	7.8	43.6	0.99	63	163	23.7118	7.8	77.6	ne	0.99		1	1	0.99		6
MM	MM	11	64.2218	3	1	74.6	11.2	43.6	1	64	168	22.6757	11.2	74.6	ne	1		1	1	1		6
MM	MM	22	67.0856	4	0	55	76.4	30.2	1.75	83	165	30.4867	76.4	55	ne	1.75		4.46784	1	1.75		18
MM	MM	12	64.282	1	1	98.2	13.8	39.4	1.22	75	178	23.6713	13.8	98.2	ne	1.22		1	1.11061	1.22		10
MZ	MM	12	63.5866	1	0	89.2	59.7	25.7	1.67	87.5	183	26.128	59.7	89.2	ne	1.67		3.49123	1.00882	1.67		17
MM	MM	12	47.0253	1	0	48.1	53.7	28.4	2.12	75	172	25.3515	53.7	48.1	ne	2.12		3.14035	1	2.12		19
MM	MM	11	70.0972	1	0	173.3	25	28	1.46	115	193	30.8733	25	173.3	ne	1.46		1.46199	1.95996	1.46		19
MZ	MM	12	64.46	1	1	81.1	73.8	21.9	1.77	138	190	38.2271	73.8	81.1	ne	1.77		4.31579	1	1.77		18
MM	MM	12	66.0151	2	0	78.8	63.4	21.6	2.03	76	163	28.6048	63.4	78.8	ne	2.03		3.7076	1	2.03		19
MM	MM	12	56.4107	1	0	123.7	45.9	34.6	1.28	145	191	39.7467	45.9	123.7	ne	1.28		2.68421	1.399	1.28		16
MM	MM	22	40.5175	1	1	129	109.7	29.5	2.12	100	178	31.5617	109.7	129	ne	2.12		6.4152	1.45895	2.12		25
MM	MM	12	53.974	3	0	66.2	72.6	20.8	2.5	130	193	34.9003	72.6	66.2	ne	2.5		4.24561	1	2.5		22
MM	MM	11	37.2074	4	0	61.9	23.7	30.3	1.34	83	170	28.7197	23.7	61.9	ne	1.34		1.38596	1	1.34		11
MM	MM	11	50.7406	1	0	69.1	103.7	15.5	3.215	90	179	28.089	103.7	69.1	ne	3.215		6.06433	1	3.215		26
MM	MM	12	54.3628	1	0	251.6	12.9	32.7	1.36	93	182	28.0763	12.9	251.6	ano	1.36		1	4	1.36		23
MM	MM	12	55.8987	1	0	141.9	13.7	26.4	1.59	77	167	27.6095	13.7	141.9	ne	1.59		1	1.60484	1.59		16
MZ	MM	12	21.755	4	0	45.6	65.4	36.5	1.13	73	178	23.04	65.4	45.6	ne	1.13		3.82456	1	1.13		13
MM	MM	12	65.5578	1	1	67.8	37.4	29.3	1.66	88	172	29.7458	37.4	67.8	ne	1.66		2.18713	1	1.66		15
MM	MM	22	59.0773	1	1	47.7	22.4	39.9	1.32	83	172	28.0557	22.4	47.7	ne	1.32		1.30994	1	1.32		11
MM	MM	11	43.7454	5	0	44.7	65.6	26	1.48	104	169	36.4133	65.6	44.7	ne	1.48		3.83626	1	1.48		16
MM	MM	11	66.59	4	0	80.6	15.2	34.8	1.21	74	174	24.4418	15.2	80.6	ne	1.21		1	1	1.21		9
MM	MM	11	29.3443	4	0	65.6	101.9	39.1	1.37	77	187	22.0195	101.9	65.6	ne	1.37		5.95906	1	1.37		17
MM	MM	12	62.6804	1	0	106.6	23.7	34.6	1.39	62	168	21.9671	23.7	106.6	ne	1.39		1.38596	1.20561	1.39		13
MM	MM	12	50.36	3	0	73.8	16.1	32.9	1.42	75	175	24.4898	16.1	73.8	ne	1.42		1	1	1.42		10
MM	MM	22	58.0233	1	0	77.1	17.6	40.4	1.44	85	178	26.8274	17.6	77.1	ne	1.44		1.02924	1	1.44		11
MM	MM	12	67.6824	3	0	85	106.9	29.1	1.44	92	170	31.8339	106.9	85	ne	1.44		6.25146	1	1.44		17
MM	MM	22	66.9596	2	1	84	49.1	37	1.64	80	178	25.2493	49.1	84	ne	1.64		2.87135	1	1.64		16
MM	MM	12	52.5781	1		151	22.2	33	1.65	98	177	31.2809	22.2	151	ne	1.65		1.29825	1.70776	1.65		18
MM	MM	22	53.126	1		310	44.9	31	1.58	78	178	24.6181	44.9	310	ne	1.58		2.62573	3.50599	1.58		27
MM	MM	11	34.5726	1		167	19.3	32	1.05	53	176	17.11	19.3	167	ne	1.05		1.12865	1.88871	1.05		14
MM	MM	11	46.3397	4		38.1	34	34	1.65	83	175	27.102	34	38.1	ne	1.65		1.9883	1	1.65		15
MM	MM	12	59.6822	4		56	48.8	28	1.17	75	170	25.9516	48.8	56	ne	1.17		2.8538	1	1.17		12
MM	MM	12	64.189	1		102	18.5	30	1.1	82	172	27.7177	18.5	102	ne	1.1		1.08187	1.15359	1.1		9
MM	MM	12	69.5589	1		69	65.3	27	1953-01-01	66	165	24.2424	65.3	69	ne	1953-01-01		3.81871	1	1953-01-01		122
MM	MM	11	36.5205	4		50	51.8	42	1.15	67	185	19.5763	51.8	50	ne	1.15		3.02924	1	1.15		12
MM	MM	22	60.1425	2		63	21.6	36	1.26	85	159	33.6221	21.6	63	ne	1.26		1.26316	1	1.26		10
MM	MM	12	41.9808	1		127	40.2	39	1.65	62	168	21.9671	40.2	127	ne	1.65		2.35088	1.43633	1.65		19
MM	MM	12	43.2082	4		63	52.8	37	1.3	68	180	20.9877	52.8	63	ne	1.3		3.08772	1	1.3		14
MM	MM	11	51.9479	1		55	40.6	35	1.31	90	174	29.7265	40.6	55	ne	1.31		2.37427	1	1.31		13
MM	MM	12	57.274	1		88	30.7	32	1.32	85	184	25.1063	30.7	88	ne	1.32		1.79532	1	1.32		12
MM	MM	11	62.4658	1	1	66	5.7	43	0.98	92	169	32.2118	5.7	66	ne	0.98		1	1	0.98		6
MM	MM	22	67.0575	1		125	45.6	28	1.47	88	170	30.4498	45.6	125	ne	1.47		2.66667	1.41371	1.47		18
MZ	MM	11	47.674	4		28	16.7	33	1.63	65	168	23.03	16.7	28	ne	1.63		1	1	1.63		12
MM	MM	11	66.3068	1		47	47.1	23	2.04	70	158	28.0404	47.1	47	ne	2.04		2.75439	1	2.04		18
MM	MM	11	42.8384	1		55	69.2	31	1.24	90	178	28.4055	69.2	55	ne	1.24		4.04678	1	1.24		14
MM	MM	11	60.4822	4		91	66.3	34	1.17	81	180	25	66.3	91	ne	1.17		3.87719	1.02918	1.17		14
MM	MM	11	41.3781	4		49	256.5	36	1.2	83	178	26.1962	256.5	49	ne	1.2		15	1	1.2		19
MM	MM	12	62.7205	1		99	68.3	23	1.82	78	170	26.9896	68.3	99	ne	1.82		3.99415	1.11966	1.82		19
MM	MM	11	47.0192	3		93	29.6	28	1.17	75	168	26.5731	29.6	93	ne	1.17		1.73099	1.0518	1.17		11
MM	MM	12	38.663	1		67	21.4	17	1.79	91	167	32.6294	21.4	67	ne	1.79		1.25146	1	1.79		14
MM	MM	12	30.2438	5		72	557.8	28	1.67	64	163	24.0882	557.8	72	ne	1.67		32.6199	1	1.67		25
MM	MM	11	0	4											ne			1	1			#NUM!
MM	MM	11	37.5973	4		52	332.4	28	1.46	78	180	24.0741	332.4	52	ne	1.46		19.4386	1	1.46		22
MM	MM	11	39.8	4		68	381.1	25	1.24	55	165	20.202	381.1	68	ne	1.24		22.2865	1	1.24		21
MM	MM	11		4											ne			1	1			#NUM!
MM	MM	12	58.3288	1		105	45.3	37	1.15	115	187	32.8863	45.3	105	ne	1.15		2.64912	1.18751	1.15		13
MM	MM	11	36.3178	4		55	157	37	1.3	63	174	20.8086	157	55	ne	1.3		9.18129	1	1.3		18
MM	MS	11	18.3479	5		69	10.7	41	0.99	67	168	23.7387	10.7	69	ne	0.99		1	1	0.99		6
MM	MM	11		4											ne			1	1			#NUM!
MM	MM	11	60.8904	1		63	215.7	26	2.81	78	172	26.3656	215.7	63	ne	2.81		12.614	1	2.81		28
MM	MM	12	47.3096	4		54	229	36	0.99	85	170	29.4118	229	54	ne	0.99		13.3918	1	0.99		16
MM	MM	11		4											ne			1	1			#NUM!
MM	MM	11	58.211	1		76	56.3	27	1.39	98	186	28.327	56.3	76	ne	1.39		3.2924	1	1.39		15
MM	MM	12	61.7726	1	1	84	40.7	27	1.32	120	184	35.4442	40.7	84	ne	1.32		2.38012	1	1.32		13
MM	MM	12	35.5288	4		82	90.3	29	1.19	72	188	20.3712	90.3	82	ne	1.19		5.2807	1	1.19		15
MM	MM	11	60.337	1	2	87	73.5	22	1.72	81	168	28.699	73.5	87	ne	1.72		4.29825	1	1.72		18
MM	MM	11	57.926	3	1	198	39.6	22	1.56	71	178	22.4088	39.6	198	ne	1.56		2.31579	2.23931	1.56		22
MM	MM	12	55.8192	1		62	217	37	1.81	67	168	23.7387	217	62	ne	1.81		12.6901	1	1.81		23
MM	MM	12	49.0466	1		100	154	37	1.9	66	172	22.3094	154	100	ne	1.9		9.00585	1.13097	1.9		23
MM	MM	22	66.3726	1		77	38.6	28	1.32	103	178	32.5085	38.6	77	ne	1.32		2.25731	1	1.32		13
MM	MM	11	34.8411	4		65	159	36	1.52	77	177	24.5779	159	65	ne	1.52		9.29825	1	1.52		20
MM	MM	12		4											ne			1	1			#NUM!
MM	MM	11	50.3534	4		53	206.7	33	1.68	69	181	21.0616	206.7	53	ne	1.68		12.0877	1	1.68		22
MM	MM	12	58.6767	1		99	53.2	28	1.46	92	176	29.7004	53.2	99	ne	1.46		3.11111	1.11966	1.46		16
MM	MM	12	56.1726	1		69	47.7	31	1.66	80	175	26.1224	47.7	69	ne	1.66		2.78947	1	1.66		16
MM	MM	22	41.6329	4		55	47.5	35	0.81	62	177	19.79	47.5	55	ne	0.81		2.77778	1	0.81		8
MM	MM	11	49.7726	4		42	89.6	30	1.14	75	176	24.2123	89.6	42	ne	1.14		5.23977	1	1.14		14
MM	MS	11	57.937	1		70	59.7	33	1.42	85	168	30.1162	59.7	70	ne	1.42		3.49123	1	1.42		15
MM	MM	22	65.063	1		176	58.6	35	1.13	98	198	24.9974	58.6	176	ne	1.13		3.4269	1.9905	1.13		19
MM	MM	12	66.7753	2		84	54	26.7	1.52	67	160	26.1719	54	84	ne	1.52		3.15789	1	1.52		15
MM	MM	12	48.1479	1		72	20.7	18	1.69	55	158	22.0317	20.7	72	ne	1.69		1.21053	1	1.69		13
MM	MM	12	70.2356	1		90	13.2	28	1.03	106	176	34.22	13.2	90	ne	1.03		1	1.01787	1.03		7
MM	MM	11	58.7973	4		62	324.6	33	1.01	84	175	27.4286	324.6	62	ne	1.01		18.9825	1	1.01		18
MM	MM	22	58.1562	1		54	41.6	31	1.23	89	178	28.0899	41.6	54	ne	1.23		2.43275	1	1.23		12
MM	MM	11	63.5205	5		46	30	32	1.29	95	181	28.9979	30	46	ne	1.29		1.75439	1	1.29		11
MM	MM	11	53.0603	4		43	48.3	25	1.62	54	152	23.3726	48.3	43	ne	1.62		2.82456	1	1.62		16
MM	MM	11		5											ne			1	1			#NUM!
MM	MM	12	37.1863	1		73	24.6	18	1.3	70	170	24.2215	24.6	73	ne	1.3		1.4386	1	1.3		11
MM	MM	11	44.1753	1		55	242	38	2.41	75	185	21.9138	242	55	ne	2.41		14.152	1	2.41		26
MM	MM	12	42.3589	1		110	81.1	28	1.65	78	178	24.6181	81.1	110	ne	1.65		4.74269	1.24406	1.65		20
MM	MM	22	59.9863	1	1	81	44.5	28	1.43	98	178	30.9304	44.5	81	ne	1.43		2.60234	1	1.43		14
MM	MM	12	22.0986	4		60	72.7	43	1.39	65	172	21.9713	72.7	60	ne	1.39		4.25146	1	1.39		16
MZ	MM	12	61.5671	1		273	41.2	16	3.34	92	178	29.0367	41.2	273	ne	3.34		2.40936	3.08754	3.34		34
MM	MM	11	49.0082	4		51	46	33	1.02	64	160	25	46	51	ne	1.02		2.69006	1	1.02		10
MM	MM	11		4											ne			1	1			#NUM!
MM	MM	12	56.3589	1		70	43.5	34	1.28	114	180	35.1852	43.5	70	ne	1.28		2.54386	1	1.28		13
MM	MM	22	61.0904	1		80.07	60.6	31.8	1.61	62	150	27.5556	60.6	80.07	ne	1.61		3.54386	1	1.61		17
MZ	MM	12	50.9178	1		207	22.7	22	1.47	96	179	29.9616	22.7	207	ne	1.47		1.32749	2.3411	1.47		20
ZZ	MM	11	21.3808	5		47	91.1	30	1.07	100	172	33.8021	91.1	47	ne	1.07		5.32749	1	1.07		14
MM	MM	12	34.2986	1		60	93.3	36	1.61	60	165	22.0386	93.3	60	ne	1.61		5.45614	1	1.61		18
MM	MM	11	33.5014	4		74	296.4	23	1.54	50	176	16.1415	296.4	74	ne	1.54		17.3333	1	1.54		22
MM	MM	11	31.8575	4		70	148.5	31	1.17	70	180	21.6049	148.5	70	ne	1.17		8.68421	1	1.17		16
MM	MM	12	49.7973	4		82	413.4	22	1.5	50	157	20.2848	413.4	82	ne	1.5		24.1754	1	1.5		23
MM	MM	12	45.4466	1		75	145.1	29	1.8	78	178	24.6181	145.1	75	ne	1.8		8.48538	1	1.8		21
MM	MM	11	47.4932	1		141	88.6	32	1.41	110	180	33.9506	88.6	141	ne	1.41		5.18129	1.59466	1.41		21
MM	MM	12	67.5726	1		138	30.8	29	1.36	55	165	20.202	30.8	138	ne	1.36		1.80117	1.56073	1.36		16
MM	MM	11	60.2521	4		115	11.3	27	1.43	65	164	24.1672	11.3	115	ne	1.43		1	1.30061	1.43		13
MM	MM	22	54.7452	3		57	12.5	33	1.4	85	166	30.8463	12.5	57	ne	1.4		1	1	1.4		10
MM	MM	22	66.1342	1		211	36.7	29	1.28	100	174	33.0295	36.7	211	ne	1.28		2.1462	2.38634	1.28		20
MM	MM	11		4											ne			1	1			#NUM!
MM	MM	11	64.7589	1		98	24.4	30	1.32	80	177	25.5354	24.4	98	ne	1.32		1.4269	1.10835	1.32		12
MM	MM	11	64.0548	2		64	69.2	32	1.39	67	158	26.8386	69.2	64	ne	1.39		4.04678	1	1.39		15
MM	MM	12	60.7068	1		163	121	28	1.54	85	175	27.7551	121	163	ne	1.54		7.07602	1.84347	1.54		25
MM	MM	11	55.9342	1		65	91.8	23	1.7	90	164	33.4622	91.8	65	ne	1.7		5.36842	1	1.7		19
MM	MM	12	51.8	1		124	103	44	1.46	68	170	23.5294	103	124	ne	1.46		6.02339	1.4024	1.46		21
MM	MM	12	66.6356	2		56	39.2	40	1.84	68	164	25.2826	39.2	56	ne	1.84		2.2924	1	1.84		16
MM	MM	22		5											ne			1	1			#NUM!
MM	MM	11	53.4438	3		72	106.9	32	1.41	80	184	23.6295	106.9	72	ne	1.41		6.25146	1	1.41		17
MM	MM	12	43.8959	4		61	36.1	41	1.38	70	156	28.764	36.1	61	ne	1.38		2.11111	1	1.38		13
MM	MM	11	56.1589	5		86	18.4	36	1.23	55	151	24.1217	18.4	86	ne	1.23		1.07602	1	1.23		9
MM	MM	11	43.0082	4		94	50.3	27	1.74	58	157	23.5304	50.3	94	ne	1.74		2.94152	1.06311	1.74		17
MM	MM	11	20.5096	5		59	59	39	1.03	90	160	35.1562	59	59	ne	1.03		3.45029	1	1.03		11
MM	MM	11	42.6411	1		67	35.5	42	1.48	46	156	18.902	35.5	67	ne	1.48		2.07602	1	1.48		14
MM	MM	12	39.1397	4		51	122.5	20	1.98	75	171	25.6489	122.5	51	ne	1.98		7.16374	1	1.98		22
MM	MM	12	47.663	4		71	75	36	1957-01-01	67	168	23.7387	75	71	ne	1957-01-01		4.38596	1	1957-01-01		123
MM	MM	12	41.4521	3		78	110.6	29	1.66	74	173	24.7252	110.6	78	ne	1.66		6.46784	1	1.66		19
MZ	MM	11	65.5918	2		76	55.3	30	1.62	80	172	27.0416	55.3	76	ne	1.62		3.23392	1	1.62		16
MM	MM	12	37.1479	4		85	35.4	35	1.42	96	194	25.5075	35.4	85	ne	1.42		2.07018	1	1.42		13
MM	MM	11	36.2877	4		62	336	40	1.43	77	175	25.1429	336	62	ne	1.43		19.6491	1	1.43		22
MM	MM	11	49.3178	4		53	15.7	36	0.99	72	158	28.8415	15.7	53	ne	0.99		1	1	0.99		6
MM	MM	11	37.8137	4		66	354.8	34	1.5	82	188	23.2005	354.8	66	ne	1.5		20.7485	1	1.5		22
MM	MM	11	-86.0767	5											ne			1	1
MM	MM	11	33.5452	4		72	44.6	48	1.15	62	172	20.9573	44.6	72	ne	1.15		2.60819	1	1.15		12
MM	MM	12	67.1945	4		60	44	27	1.17	72	185	21.0373	44	60	ne	1.17		2.5731	1	1.17		12
MM	MM	12	33.3671	2		86	43.1	13	1.85	75	183	22.3954	43.1	86	ne	1.85		2.52047	1	1.85		17
MM	MM	22	67.7315	1		45	49.8	32	1.5	48	158	19.2277	49.8	45	ne	1.5		2.91228	1	1.5		15
MM	MM	11	64.8548	1	1	137	18.1	29	1.26	79	172	26.7036	18.1	137	ne	1.26		1.05848	1.54942	1.26		13
MM	MM	11	57.4055	1		48	37.9	35	1.4	67	160	26.1719	37.9	48	ne	1.4		2.21637	1	1.4		13
MM	MM	11	-81.189	5											ne			1	1
MM	MM	22	68.8274	1		69	41.6	27	1.37	75	176	24.2123	41.6	69	ne	1.37		2.43275	1	1.37		13
MM	MM	11	51.3123	1		65	18.1	34	1.19	74	168	26.2188	18.1	65	ne	1.19		1.05848	1	1.19		9
MM	MM	11	52.9288	1		82	58.6	33	1.39	96	175	31.3469	58.6	82	ne	1.39		3.4269	1	1.39		15
MM	MM	12	53.5233	1		81	67.2	26	1.74	81	185	23.6669	67.2	81	ne	1.74		3.92982	1	1.74		18
MM	MM	22	52.0822	1		58	96.5	27	1.36	81	171	27.7008	96.5	58	ne	1.36		5.64327	1	1.36		16
ZZ	MM	11	64.0247	5		69	86.6	20	2.2	103	185	30.095	86.6	69	ne	2.2		5.06433	1	2.2		21
MM	MM	11	43.526	4		87	15.2	38	1.09	66	175	21.551	15.2	87	ne	1.09		1	1	1.09		7
MZ	MM	22	37.1397	1		45	39.3	35	1.61	53	171	18.1252	39.3	45	ne	1.61		2.29825	1	1.61		15
ZZ	MM	12	51.5205	5		76	136.9	31	2.08	82	180	25.3086	136.9	76	ne	2.08		8.00585	1	2.08		22
MM	MM	22		5											ne			1	1			#NUM!
MM	MM	12	30.9781	1		98	361	31	1.97	86	185	25.1278	361	98	ne	1.97		21.1111	1.10835	1.97		27
MM	MM	11	54.1973	1	1	57	41.5	30	1.19	67	172	22.6474	41.5	57	ne	1.19		2.4269	1	1.19		12
MM	MM	22	64.1452	1		102	64.8	25	1.37	92	172	31.0979	64.8	102	ne	1.37		3.78947	1.15359	1.37		16
MM	MM	11	55.0137	4		45	36.4	28	1.88	68	160	26.5625	36.4	45	ne	1.88		2.12865	1	1.88		16
MM	MM	11	42.326	4		63	88.6	49	1.37	65	165	23.8751	88.6	63	ne	1.37		5.18129	1	1.37		16
MM	MM	11	47.8575	1	2	70	34.6	40	1.25	135	173	45.1068	34.6	70	ne	1.25		2.02339	1	1.25		12
MM	MM	22	49.5644	1		65	38.2	27	1.57	91	174	30.0568	38.2	65	ne	1.57		2.23392	1	1.57		15
MM	MM	11	33.0932	4		40	421.3	20	2.08	61	182	18.4157	421.3	40	ne	2.08		24.6374	1	2.08		27
MM	MM	12	41.6192	4		37	38.2	29	1.74	92	170	31.8339	38.2	37	ne	1.74		2.23392	1	1.74		16
MM	MM	12	25.1973	4		50	24.1	33	1.44	59	163	22.2063	24.1	50	ne	1.44		1.40936	1	1.44		12
MM	MM	22	55.8384	4		41	127	27	1.47	61	165	22.4059	127	41	ne	1.47		7.4269	1	1.47		18
MZ	MM	11	37.1534	4		56	218.6	21	1.54	63	160	24.6094	218.6	56	ne	1.54		12.7836	1	1.54		21
MM	MM	12	25.3863	2		71	323.6	33	1.63	120	195	31.5582	323.6	71	ne	1.63		18.924	1	1.63		23
MM	MM	11	32.2438	1		71	12.7	28	1.34	87	190	24.0997	12.7	71	ne	1.34		1	1	1.34		10
MM	MM	12	65.3671	4		62	44.8	28	1.25	84	164	31.2314	44.8	62	ne	1.25		2.61988	1	1.25		13
MM	MM	12	59.8521	4		110	23.8	34	1.43	56	160	21.875	23.8	110	ne	1.43		1.39181	1.24406	1.43		14
MM	MM	11	32.1616	1		51	182.1	26	1.65	97	175	31.6735	182	51	ne	1.65		10.6433	1	1.65		21
MM	MM	12	24.6384	4		84	123.7	29	1.21	43	158	17.2248	123.7	84	ne	1.21		7.23392	1	1.21		16
MM	MM	11	53.7014	4		44	96.5	40	1.16	59	168	20.9042	96.5	44	ne	1.16		5.64327	1	1.16		15
MM	MM	11	58.5589	5		44	76,6	24	1,81	79	168	27.9904	76,6	44	ne	1,81		4.47953	1	1,81		19
MM	MM	11	49.7945	1		60	62,7	34	1,35	52	160	20.3125	62,7	60	ne	1,35		3.66667	1	1,35		15
MM	MM	12	46.4986	1		52	49.4	30	1.24	89	177	28.4082	49.4	52	ne	1.24		2.88889	1	1.24		13
MM	MM	12	46.3233	4		66.1	80,6	38.3	0,84	74	175	24.1633	80,6	66.1	ne	0,84		4.71345	1	0,84		10
MM	MM	12	61.9342	1		81	51,5	32	1,41	125	180	38.5802	51,5	81	ne	1,41		3.0117	1	1,41		14
MM	MM	11	61.1479	5		66	12,0	49	1,15	55	156	22.6003	12,0	66	ne	1,15			1	1,15
MM	MM	12	52.3479	1		129	14,4	26	0,98	60	162	22.8624	14,4	129	ne	0,98			1.45895	0,98
MM	MM	11	65.7644	1	1	58	50,0	24	1,40	90	178	28.4055	50,0	58	ne	1,40		2.92398	1	1,40		14
MM	MM	22	67.0904	1		81	27,5	31	1,60	85	185	24.8356	27,5	81	ne	1,60		1.60819	1	1,60		13
MM	MM	11		5											ne			1	1
MM	MM	12		5											ne			1	1
MM	MM	12	59.4329	2		101	32,8	19	1,57	85	167	30.478	32,8	101	ne	1,57		1.91813	1.14228	1,57		15
MM	MM	11	57.011	1		62	40.1	19	2.07	63	164	23.4236	40.1	62	ne	2.07		2.34503	1	2.07		18
MM	MM	22	56.1342	1		98	26,0	25	1,25	93	176	30.0232	26,0	98	ne	1,25		1.52047	1.10835	1,25		11
MM	MM	12	41.1753	4		34	90,5	20	1,14	81	171	27.7008	90,5	34	ne	1,14		5.2924	1	1,14		14
MM	MM	12	68.1452	1		57	35,0	29	1,15	85	177	27.1314	35,0	57	ne	1,15		2.04678	1	1,15		11
MM	MM	12	55.611	1		99	100,0	25	1,59	129	197	33.2397	100,0	99	ne	1,59		5.84795	1.11966	1,59		19
MM	MM	12	39.0658	1		78	246,5	22	2,45	83	175	27.102	246,5	78	ne	2,45		14.4152	1	2,45		27
MM	MM	22	51.8822	1		124	17,8	25	1,17	71	175	23.1837	17,8	124	ne	1,17		1.04094	1.4024	1,17		12
MM	MM	12	65.6466	1		104	8,7	35	1,57	112	180	34.5679	8,7	104	ne	1,57		1	1.1762	1,57		13
MM	MM	11	53.6932	5		116	897,5	27	3,58	82	182	24.7555	897,5	116	ne	3,58		52.4854	1.31192	3,58		38
MM	MM	22	65.9205	1		78	144,2	29	2,66	85	176	27.4406	144,2	78	ne	2,66		8.43275	1	2,66		25
MM	MM	12	34.9315	4		108	8,7	34	1,20	69	186	19.9445	8,7	108	ne	1,20		1	1.22144	1,20		10
MM	MM	12	44.5534	4		57	36,6	35	1,40	76	177	24.2587	36,6	57	ne	1,40		2.14035	1	1,40		13
MM	MM	11	53.6329	4		51	287,1	35	1,05	57	170	19.7232	287,1	51	ne	1,05		16.7895	1	1,05		18
MM	MM	22	49.6795	1		106	55,4	27	1,67	87	175	28.4082	55,4	106	ne	1,67		3.23977	1.19882	1,67		18
MM	MM	11	37.2192	4		90	31,3	34	1,09	81	187	23.1634	31,3	90	ne	1,09		1.83041	1.01787	1,09		10
MM	MM	12	64.137	3	1	60	17,8	37	1,24	77	169	26.9598	17,8	60	ne	1,24		1.04094	1	1,24		9
MM	MM	12	63.189	1		95	38,4	23	1,31	75	158	30.0433	38,4	95	ne	1,31		2.24561	1.07442	1,31		13
MM	MM	12	66.2384	2		54	51,4	34	1,44	106	170	36.6782	51,4	54	ne	1,44		3.00585	1	1,44		15
MM	MM	11	65.6959	1		85	95,6	26	1,63	80	172	27.0416	95,6	85	ne	1,63		5.59064	1	1,63		18
MM	MM	22	51.0767	1		69	54.7	31	1.71	92	182	27.7744	54.7	69	ne	1.71		3.19883	1	1.71		17
MM	MM	12	33.6685	1		74	73,7	30	1,42	89	172	30.0838	73,7	74	ne	1,42		4.30994	1	1,42		16
MM	MM	12	57.4411	1		79	40.3	30	1.5	85	176	27.4406	40.3	79	ne	1.5		2.35673	1	1.5		14
MM	MM	11	58.5918	1		155	59,4	30	1,50	105	158	42.0606	59,4	155	ne	1,50		3.47368	1.753	1,50		21
MM	MM	11	69.8329	1	1	78	14,5	36	1,16	93.5	181	28.54	14,5	78	ne	1,16		1	1	1,16		8
MM	MM	11	47.8274	5		94	51,3	35	1,61	76	175	24.8163	51,3	94	ne	1,61		3	1.06311	1,61		17
MM	MM	11	29.5479	2		94	79,5	21	2,75	104	179	32.4584	79,5	94	ne	2,75		4.64912	1.06311	2,75		24
MM	MM	22	64.6493	2		84	40,1	29	1,97	70	157	28.3987	40,1	84	ne	1,97		2.34503	1	1,97		17
MM	MM	12	53.9178	1		91	55,4	35	1,78	75	182	22.6422	55,4	91	ne	1,78		3.23977	1.02918	1,78		18
MM	MM	11	50.137	4		81	70,9	24	1,29	95	170	32.872	70,9	81	ne	1,29		4.1462	1	1,29		15
MZ	MM	22	47.4493	1		89	83,3	17	2,07	75	172	25.3515	83,3	89	ne	2,07		4.87135	1.00656	2,07		21
MM	MM	12	45.3096	4		47	100,3	36	1,18	62	168	21.9671	100,3	47	ne	1,18		5.8655	1	1,18		15
MM	MM	11	49.0712	2		409	67,6	23	3,69	106	168	37.5567	67,6	409	ano	3,69		3.95322	4	3,69		40
MM	MM	22	27.2986	2		61	288,3	42	1,33	123	193	33.021	288,3	61	ne	1,33		16.8596	1	1,33		20
MM	MM	12	61.0767	4		71	180,0	26	1,34	82	174	27.0842	180,0	71	ne	1,34		10.5263	1	1,34		19
MM	MM	12	52.189	1		58	132,7	30	1,74	61	153	26.0584	132,7	58	ne	1,74		7.76023	1	1,74		20
MZ	MM	11	62.863	2		77	34,4	34	1,49	80	164	29.7442	34,4	77	ne	1,49		2.0117	1	1,49		14
MZ	MM	11	39.2356	3		108	487,6	34	2,81	104	180	32.0988	487,6	108	ne	2,81		28.5146	1.22144	2,81		33
MM	MM	22	61.6329	1		136	27,0	27	1,50	93	172	31.4359	27,0	136	ne	1,50		1.57895	1.53811	1,50		17
MM	MM	12	37.8411	1		59	106,1	33	1,82	73	180	22.5309	106,1	59	ne	1,82		6.20468	1	1,82		20
MM	MM	11	36.6356	3		84	201,2	24	4,25	70	172	23.6614	201,2	84	ne	4,25		11.7661	1	4,25		32
MM	MM	11	45.1342	4		48	300,0	33	1,19	80	182	24.1517	300,0	48	ne	1,19		17.5439	1	1,19		19
MM	MM	22		5											ne
MM	MM	11	52.789	1		63	44,4	37	1,71	85	179	26.5285	44,4	63	ne	1,71		2.59649	1	1,71		16
MM	MM	22	44.1479	1		113	27,3	30	1,32	75	178	23.6713	27,3	113	ne	1,32		1.59649	1.27799	1,32		14
MM	MM	22	59.9452	1		63	41,6	26	1,44	110	191	30.1527	41,6	63	ne	1,44		2.43275	1	1,44		14
MM	MM	22	62.5315	1	1	73	26,0	24	1,33	82	186	23.7022	26,0	73	ne	1,33		1.52047	1	1,33		11
MM	MM	11	59.9123	1		135	18,7	38	1,10	83	180	25.6173	18,7	135	ne	1,10		1.09357	1.5268	1,10		12
MM	MM	12	57.1562	1		65	61,4	27	1,80	59	162	22.4813	61,4	65	ne	1,80		3.59064	1	1,80		18
MM	MM	11	1.86849	4		78	210,8	31	1,43	60	157	24.3418	210,8	78	ne	1,43		12.3275	1	1,43		20
MM	MM	11	34.6904	4		59	30,0	41	1,03	58	178	18.3058	30,0	59	ne	1,03		1.75439	1	1,03		9
MM	MM	11	36.1726	3		77	287,8	25	2,48	95	180	29.321	287,8	77	ne	2,48		16.8304	1	2,48		27
MM	MM	22	33.4822	4		42	94,6	22	1,50	54	163	20.3244	94,6	42	ne	1,50		5.53216	1	1,50		17
MM	MM	11	57.5068	1		73	167,4	22	1,78	49	156	20.1348	167,4	73	ne	1,78		9.78947	1	1,78		22
MM	MM	12	55.4164	4		53	200,0	34	1,42	45	164	16.7311	200,0	53	ne	1,42		11.6959	1	1,42		20
MM	MM	12	62.9233	1		71	28,8	28	1,17	57	165	20.9366	28,8	71	ne	1,17		1.68421	1	1,17		10
MM	MM	11	55.1781	4		99	103,0	23	1,35	83	168	29.4076	103,0	99	ne	1,35		6.02339	1.11966	1,35		18
MM	MM	11	56.9479	4		69	955,7	36	2,03	71	160	27.7344	955,7	69	ne	2,03		55.8889	1	2,03		30
MM	MM	12	58.9589	1		51	5,7	42	1,68	80	178	25.2493	5,7	51	ne	1,68		1	1	1,68		12
MM	MM	12	22.6521	4		52	21,8	33	1,53	68	165	24.977	21,8	52	ne	1,53		1.27485	1	1,53		12
MM	MM	12	43.2603	4		59	68,7	39	1,30	55	177	17.5556	68,7	59	ne	1,30		4.01754	1	1,30		15
MM	MM	12	62.1808	2		76	78,5	28	1,37	68	156	27.9421	78,5	76	ne	1,37		4.59064	1	1,37		16
MM	MM	11	40.2274	4		59	27,2	30	1,67	78	166	28.306	27,2	59	ne	1,67		1.59064	1	1,67		14
MM	MM	22	60.0082	1		52	52,1	36	1,41	95	171	32.4886	52,1	52	ne	1,41		3.04678	1	1,41		14
MZ	MM	11	57.8137	1		66	52,2	33	1,31	68	168	24.093	52,2	66	ne	1,31		3.05263	1	1,31		14
MM	MM	11	54.8548	1		86	20,9	25	1,63	65	178	20.5151	20,9	86	ne	1,63		1.22222	1	1,63		13
MM	MM	22	61.0822	1		54	41,8	38	1,59	58	157	23.5304	41,8	54	ne	1,59		2.44444	1	1,59		15
MM	MM	11	54.6822	3		68	30,3	43	1,47	109	185	31.8481	30,3	68	ne	1,47		1.77193	1	1,47		13
MM	MM	12	56.1945	3		80	48,7	20	1,62	76.5	174	25.2675	48,7	80	ne	1,62		2.84795	1	1,62		16
MM	MM	22	52.1096	1		49	39,2	31	1,42	82	176	26.4721	39,2	49	ne	1,42		2.2924	1	1,42		13
MM	MM	12	55.4521	1		51	21,5	41	1,38	63	154	26.5643	21,5	51	ne	1,38		1.25731	1	1,38		11
MM	MM	12		5											ne			1	1
MM	MM	22	60.7397	1		119	40,0	22	1,47	72	172	24.3375	40,0	119	ne	1,47		2.33918	1.34585	1,47		17
MM	MM	22	48.5068	4		49	90,3	31	0,90	60	162	22.8624	90,3	49	ne	0,90		5.2807	1	0,90		12
MM	MM	12	59.1479	1		54	18,5	36	1,49	57	160	22.2656	18,5	54	ne	1,49		1.08187	1	1,49		11

## Sheet: MONICA controls
gDNA	AAT MZ	AAT MS	PNPLA3		PNPLA3	11 CC
61001	CC	TT	11			12 CG
61006	CC	TT	11			22 GG
61009	CC	TT	12
61011	CC	TT	11		AAT M/S	TT MM
61025	CC	TT	12			TA MS
61033	CC	TT	12			AA SS
61034	CC	TT	12
61035	CC	TT	11		AAT M/Z	CC MM
61036	CC	TT	22			CT MZ
61037	CC	TT	12			TT ZZ
61038	CC	TT	11
61039	CC	TA	11
61040	CC	TT	22
61041	CC	TT	11
61042	CC	TT	11
61043	CC	TT	12
61044	CC	TT	22
61045	CC	TT	22
61046	CC	TA	11
61047	CC	TT	12
61048	CC	TT	12
61049	CC	TT	22
61050	CC	TT	11
61051	CC	TT	12
61053	CC	TT	22
61054	CC	TT	11
61055	CC	TA	11
61056	CC	TT	12
61057	CC	TT	11
61058	CC	TT	11
61059	CC	TT	11
61060	CC	TT	12
61061	CC	TT	12
61063	CC	TT	11
61064	CC	TT	12
61076	CC	TT	12
61082	CC	TT	12
61083	CC	TT	11
61084	CC	TT	11
61085	CC	TT	11
61086	CC	TT	11
61088	CC	TT	12
61090	CC	TT	12
61091	CC	TT	12
61096	CC	TT	11
61097	CC	TT	11
61098	CC	TT	11
61100	CC	TT	11
61101	CC	TT	11
61102	CC	TT	11
61103	CC	TT	12
61108	CC	TT	22
61109	CC	TT	11
61110	CT	TT	11
61112	CC	TT	12
61114	CC	TT	12
61115	CC	TT	11
61116	CC	TT	12
61120	CC	TT	12
61124	CC	TT	12
61125	CC	TT	11
61170	CC	TT	22
61172	CC	TT	11
61173	CC	TT	11
61175	CC	TT	11
61176	CC	TT	11
61177	CC	TT	12
61178	CC	TT	11
61179	CC	TT	11
61180	CC	TT	11
61181	CC	TT	11
61182	CC	TT	11
61183	CC	TT	12
61184	CC	TT	11
61185	CC	TT	11
61186	CC	TT	11
61187	CC	TT	11
61188	CC	TT	11
61189	CC	TT	11
61190	CC	TT	12
61191	CC	TT	12
61192	CC	TT	11
61193	CC	TT	11
61194	CC	TT	11
61195	CC	TT	12
61196	CC	TT	11
61197	CC	TT	11
61198	CC	TT	11
61199	CC	TT	11
61200	CC	TT	11
61201	CC	TT	11
61202	CC	TT	11
61203	CC	TT	12
61204	CC	TT	12
61205	CC	TT	12
61214	CC	TT	11
61215	CC	TT	11
61216	CC	TT	12
61217	CC	TT	11
61218	CC	TT	11
61226	CC	TT	11
61227	CC	TT	11
61230	CC	TT	12
61231	CC	TT	22
61232	CC	TT	11
61233	CC	TT	12
61236	CC	TT	12
61238	CC	TT	12
61239	CC	TT	11
61240	CC	TT	12
61241	CC	TT	12
61243	CC	TT	12
61244	CC	TT	12
61247	CC	TT	12
61248	CC	TT	11
61249	CC	TA	11
61250	CC	TT	12
61255	CC	x	11
61256	CC	TT	12
61257	CC	TT	11
61258	CC	TT	12
61259	CC	TT	11
61262	CC	TT	12
61263	CC	TT	11
61264	CC	TT	11
61267	CC	TT	12
61269	CC	TT	12
61271	CC	TT	12
61283	CC	TT	12
61284	CC	TT	11
61285	CC	TT	11
61286	CT	TT	11
61287	CC	TT	11
61288	CC	TT	11
61289	CC	TT	12
61290	CC	TT	12
61292	CC	TT	11
61293	CC	TT	11
61297	CC	TT	11
61326	CC	TT	11
61327	CC	TT	12
61328	CC	TT	12
61329	CC	TT	11
61330	CC	TT	11
61331	CC	TT	11
61341	CC	TT	11
61342	CC	TT	12
61343	CC	TT	11
61344	CC	TT	11
61345	CC	TT	11
61346	CC	TT	12
61349	CC	TT	11
61350	CC	TT	11
61351	CC	TT	22
61354	CC	TT	22
61362	CC	TT	11
61363	CC	TT	12
61364	CT	TT	11
61365	CC	TT	11
61366	CC	TT	22
61367	CC	TT	11
61368	CC	TT	11
61370	CC	TT	11
61371	CC	TT	11
61372	CC	TT	12
61375	CC	TT	12
61382	CT	TT	11
61385	CC	TT	12
61386	CC	TT	11
61387	CC	TT	12
61392	CC	TT	11
61393	CC	TT	12
61394	CC	TA	11
61397	CC	TT	22
61400	CC	TT	11
61401	CC	TT	11
61402	CC	TT	11
61404	CC	TT	11
61408	CC	TT	11
62002	CC	TA	22
62003	CC	TT	12
62004	CC	TT	11
62006	CC	TT	12
62024	CC	TT	12
62032	CC	TT	11
62043	CC	TT	12
62044	CC	TT	11
62045	CC	TT	11
62046	CC	TT	11
62047	CC	TT	11
62048	CC	TT	12
62049	CC	TT	12
62050	CC	TT	12
62051	CC	TT	11
62053	CC	TT	11
62054	CC	TT	11
62055	CC	TT	11
62056	CC	TT	12
62057	CC	TT	11
62058	CC	TT	22
62059	CC	TT	11
62060	CC	TT	11
62061	CC	TT	11
62062	CC	TT	22
62063	CC	TT	11
62065	CC	TT	11
62066	CC	TT	11
62067	CC	TT	11
62068	CC	TT	12
62069	CC	TT	12
62070	CC	TT	12
62071	CC	TT	12
62072	CC	TT	12
62073	CC	TT	12
62085	CC	TT	11
62119	CC	TT	11
62121	CC	TT	12
62122	CC	TT	11
62123	CC	TT	11
62125	CC	TT	11
62126	CC	TT	11
62127	CC	TT	12
62128	CC	TT	12
62129	CC	TT	11
62130	CC	TT	12
62131	CC	TT	11
62132	CC	TT	12
62133	CC	TT	11
62134	CC	TT	12
62135	CC	TT	11
62136	CC	TT	11
62141	CC	TT	11
62143	CC	TT	11
62145	CC	TT	12
62154	CC	TT	12
62168	CC	TT	11
62174	CC	TT	12
62175	CC	TT	11
62176	CC	TT	11
62177	CC	TT	22
62178	CC	TT	11
62179	CC	TT	11
62180	CC	TT	12
62181	CC	TT	11
62182	CC	TT	11
62184	CC	TT	11
62185	CC	TT	11
62186	CC	TT	11
62187	CC	TA	11
62188	CC	TT	12
62189	CC	TT	11
62190	CC	TT	11
62191	CC	TT	12
62192	CC	TT	12
62193	CC	TT	12
62195	CC	TT	11
62196	CC	TT	11
62197	CC	TT	11
62198	CC	TT	11
62199	CC	TT	12
62201	CC	TT	12
62218	CC	TT	12
62221	CC	TT	12
62223	CC	TT	11
62224	CC	TT	12
62227	CC	TT	11
62230	CC	TT	12
62231	CC	TT	12
62233	CC	TT	11
62235	CC	TT	12
62238	CC	TT	22
62242	CC	TT	11
62244	CC	TA	11
62245	CC	TT	11
62246	CC	TT	11
62248	CC	TT	11
62251	CC	TT	11
62252	CC	TA	11
62253	CC	TT	11
62255	CC	TT	11
62256	CC	TT	11
62257	CC	TT	12
62260	CC	TT	11
62266	CC	TT	12
62267	CC	TT	11
62268	CC	TT	12
62269	CC	TT	12
62271	CC	TT	12
62275	CC	TT	11
62276	CC	TT	12
62280	CC	TT	12
62282	CC	TT	11
62283	CC	TT	11
62285	CC	TT	12
62287	CC	TT	12
62288	CC	TT	11
62291	CC	TT	11
62292	CC	TT	12
62293	CC	TT	12
62294	CC	TT	12
62295	CC	TT	12
62296	CC	TT	11
62298	CC	TT	11
63005	CC	TT	12
63006	CC	TT	12
63008	CC	TT	11
63010	CC	TT	12
63016	CC	TA	12
63019	CC	TT	11
63022	CC	TT	12
63023	CC	TA	12
63027	CC	TA	11
63030	CC	TT	11
63031	CC	TT	11
63032	CC	TT	12
63033	CC	TT	12
63034	CC	TT	12
63035	CC	TT	11
63044	CC	TT	12
63045	CC	TT	12
63046	CC	TT	11
63047	CC	TT	12
63051	CC	TT	11
63053	CC	TT	11
63054	CC	TT	12
63060	CC	TT	11
63061	CC	TT	11
63064	CC	TA	11
63065	CC	TT	11
63066	CC	TT	22
63071	CC	TT	12
63074	CC	TT	12
63082	CC	TT	11
63083	CC	TT	11
63086	CC	TT	11
63088	CC	TT	11
63092	CC	TT	11
63093	CC	x	11
63094	CC	TT	11
63096	CC	TT	11
63097	CC	TT	11
63099	CC	TT	12
63103	CC	TT	12
63104	CC	TT	11
63107	CC	TT	12
63109	CC	x	11
63110	CC	x	12
63112	CC	TT	12
63113	CC	TT	11
63114	CC	TT	22
63117	CC	TT	12
63118	CC	TT	11
63121	CC	TT	11
63122	CC	TT	12
63124	CC	TT	12
63125	CC	TT	12
63128	CC	TT	11
63131	CC	TT	11
63137	CC	TT	11
63139	CC	TT	12
63141	CC	TT	11
63144	CC	TT	12
63146	CC	TT	11
63147	CC	TT	11
63150	CC	TT	11
63151	CC	TT	12
63152	CC	TT	11
63154	CC	TT	11
63158	CC	TT	11
63161	CC	TT	12
63164	CC	TT	11
63165	CC	x	11
63166	CC	TT	11
63171	CC	TT	12
63172	CC	TT	11
63173	CC	TT	11
63176	CC	TT	12
63178	CC	TT	12
63179	CC	TT	12
63180	CC	TT	12
63182	CC	TT	11
63183	CC	x	11
63184	CC	TT	11
63185	CC	TT	22
63186	CC	TT	12
63190	CC	TT	12
63191	CC	TT	12
63194	CC	TT	12
63196	CC	TT	11
63199	CC	TT	12
63204	CC	TT	12
63205	CC	TT	11
63214	CC	TT	22
63215	CC	TT	12
63216	CC	TT	12
63217	CC	TT	11
63218	CC	TT	11
63219	CC	TT	11
63220	CC	TT	22
63221	CC	TT	11
63222	CC	TT	11
63223	CC	TT	11
63225	CC	TT	11
63228	CC	TT	12
63230	CC	TT	11
63231	CC	TT	11
63233	CC	TT	12
63234	CC	TT	11
63235	CC	TT	12
63236	CC	TT	11
63239	CC	TT	12
63242	CC	TT	11
63251	CC	TT	11
63252	CC	TT	11
63253	CC	TT	12
63262	CC	TT	12
63268	CC	TT	11
63269	CC	TT	11
63271	CC	TA	11
63272	CC	x	12
63275	CT	TT	11
63276	CC	TT	12
63277	CC	TT	11
63278	CC	TT	11
63279	CC	TT	12
63280	CC	TA	11
63281	CC	TT	11
63282	CC	TT	11
63283	CC	TT	12
63284	CC	TT	11
63285	CC	TT	12
63286	CC	TT	12
63291	CC	TT	12
63292	CC	TT	11
63296	CC	TT	12
63299	CC	TT	12
63302	CC	TT	12
63303	CC	TT	11
63304	CC	TT	12
63305	CC	TT	11
63307	CC	TT	11
63309	CC	TT	11
63310	CC	TT	11
63312	CC	TT	11
63315	CC	TT	11
63316	CC	TT	12
63317	CT	TT	11
63320	CC	TT	11
63322	CC	TT	11
63324	CC	TT	11
63328	CC	TT	12
63330	CC	TT	11
63332	CC	TT	11
63335	CC	TT	12
63337	CC	TT	11
63339	CC	TT	12
63340	CC	TT	11
63343	CC	TT	11
63345	CC	TT	11
63346	CC	TT	12
63348	CC	TT	11
63349	CC	TT	11
63350	CC	TT	11
63352	CC	TT	22
63356	CC	TT	11
63357	CC	TT	12
63359	CC	TT	11
63360	CC	TT	12
63361	CC	TT	11
63363	CC	TT	11
64008	CC	TT	11
64010	CC	TT	12
64011	CC	TT	12
64016	CC	TT	11
64018	CC	TT	11
64019	CC	TT	12
64020	CC	TT	11
64021	CC	TT	11
64025	CC	TT	11
64027	CC	TT	12
64029	CC	TT	12
64031	CC	TT	12
64033	CC	TT	11
64036	CC	TT	11
64042	CC	TT	12
64044	CC	TT	11
64045	CC	TT	11
64046	CC	TT	12
64047	CT	TT	11
64049	CC	TT	12
64050	CC	TT	11
64052	CC	TT	11
64054	CC	TT	11
64055	CT	TT	11
64056	CC	TT	11
64061	CC	TT	12
64064	CC	TT	12
64066	CC	TA	11
64068	CC	TT	11
64070	CC	TT	11
64071	CC	TT	11
64074	CC	TT	11
64077	CC	TT	12
64079	CC	TT	12
64081	CC	TT	12
64084	CC	TT	12
64086	CC	TT	12
64087	CC	TT	12
64089	CC	TT	12
64090	CC	TT	11
64091	CC	TT	12
64093	CC	TT	11
64097	CC	TT	11
64098	CC	TT	11
64099	CC	TT	11
64104	CC	TT	22
64111	CC	TT	12
64113	CC	TA	11
64114	CC	TT	11
64115	CC	TT	11
64118	CT	TT	12
64119	CC	TT	12
64120	CC	TT	11
64121	CC	TT	11
64124	CC	TT	11
64125	CC	TT	12
64129	CC	TT	11
64131	CC	TT	11
64133	CC	TT	12
64138	CC	TT	12
64144	CC	TT	11
64145	CC	TT	11
64146	CC	TT	12
64150	CC	TT	11
64151	CC	TT	11
64152	CC	TT	11
64153	CC	TT	22
64154	CC	TA	11
64157	CC	TT	11
64159	CC	TT	11
64165	CC	TT	11
64167	CC	TT	12
64170	CC	TT	11
64172	CC	TT	11
64173	CC	TT	11
64174	CC	TT	11
64175	CC	TA	11
64176	CC	TT	11
64178	CC	TT	11
64180	CC	TT	11
64181	CC	TT	11
64182	CC	TT	12
64186	CC	TT	11
64188	CC	TT	11
64189	CC	TT	11
64192	CC	TT	12
64193	CC	TT	11
64194	CC	TT	12
64195	CC	TT	11
64198	CC	TT	12
64199	CC	TT	12
64201	CC	x	12
64203	CC	TT	11
64204	CC	TT	11
64205	CC	TT	12
64207	CC	TT	11
64208	CC	TT	11
64215	CC	TT	11
64218	CC	TT	12
64220	CT	TT	11
64225	CC	TT	11
64226	CC	TT	11
64227	CC	TT	12
64228	CC	TT	11
64230	CC	TT	12
64231	CC	TT	11
64233	CC	TT	11
64235	CC	TT	11
64236	CC	TT	12
64237	CC	TT	12
64238	CC	TT	12
64239	CC	TT	22
64241	CC	TT	12
64243	CT	TT	11
64245	CC	TT	11
64246	CC	TT	11
64247	CC	TT	11
64249	CC	TT	12
64251	CC	TT	11
64253	CC	TT	22
64255	CC	TA	11
64258	CC	TT	11
64260	CC	TT	11
64261	CC	TT	12
64262	CC	TT	12
64263	CC	TT	12
64266	CC	TT	11
64267	CC	TT	11
64268	CC	TT	12
64270	CC	TT	12
64272	CC	TT	22
64274	CC	TT	12
64275	CC	TT	11
64278	CC	TT	12
64279	CT	TT	12
64280	CC	TT	12
64281	CC	TT	11
64282	CC	TT	22
64286	CC	TA	22
64287	CC	TT	11
64288	CC	TT	12
64289	CC	TT	12
64290	CC	TT	22
64296	CC	TT	11
64297	CC	TT	11
64298	CC	TT	12
64302	CC	TA	11
64304	CC	TT	11
64310	CC	TT	12
64312	CC	TT	12
64314	CC	TT	22
64315	CC	TT	11
64316	CC	TT	12
64318	CC	TT	11
64319	CC	TT	11
64320	CC	TT	12
65015	CC	TT	12
65016	CC	TT	11
65018	CC	x	11
65019	CC	TT	12
65020	CC	x	12
65021	CC	TT	11
65022	CC	TT	11
65023	CC	TT	22
65024	CC	TT	11
65025	CC	x	11
65026	CC	TT	12
65027	CC	TT	12
65028	CC	TT	11
65029	CC	TT	11
65030	CC	TT	11
65031	CC	TT	11
65032	CC	TT	12
65033	CC	TT	11
65034	CC	TT	11
65035	CC	TT	11
65036	CC	TT	12
65037	CC	TT	12
65038	CC	TT	11
65039	CC	TT	22
65040	CC	TT	12
65041	CC	TT	22
65042	CC	TT	12
65043	CC	TT	11
65044	CC	TT	22
65053	CC	TT	12
65063	CC	TT	12
65064	CC	TT	12
65066	CC	TT	12
65067	CC	TT	11
65068	CC	TT	11
65069	CC	TT	11
65070	CC	TT	11
65071	CC	TT	11
65072	CC	TT	11
65073	CC	TT	11
65074	CC	TT	11
65075	CC	TT	11
65076	CC	TT	11
65077	CC	TT	11
65094	CC	TT	11
65095	CC	TT	11
65096	CC	TT	11
65097	CC	TT	11
65098	CC	TT	11
65099	CC	TT	11
65100	CC	TT	22
65101	CC	TT	11
65102	CC	TT	11
65103	CC	TT	11
65104	CC	TT	12
65105	CC	TT	12
65106	CC	TT	11
65107	CC	TT	11
65108	CC	TT	11
65109	CC	TT	22
65110	CC	TT	12
65131	CT	x	11
65144	CC	TT	12
65145	CT	TT	22
65146	CC	TT	11
65147	CC	TT	11
65148	CC	TT	11
65149	CC	TT	12
65150	CC	TT	11
65151	CC	TT	11
65152	CC	TT	12
65153	CC	TT	11
65154	CC	TT	22
65155	CC	TT	12
65156	CC	TT	11
65157	CC	TT	11
65158	CC	TT	12
65159	CC	TT	12
65160	CC	TT	11
65172	CC	TT	11
65177	CC	TT	12
65179	CC	TT	22
65180	CC	TT	11
65181	CT	TT	11
65183	CC	TT	12
65184	CC	TT	12
65185	CC	TT	12
65186	CC	TT	11
65187	CC	TT	22
65188	CC	TT	11
65189	CC	TT	11
65190	CC	TT	11
65191	CC	TT	12
65192	CC	TT	11
65193	CC	TT	11
65194	CC	TT	11
65196	CC	TT	12
65212	CC	TT	11
65213	CC	TT	11
65214	CC	TT	22
65215	CC	TT	12
65217	CC	TT	11
65218	CC	TT	11
65220	CC	TT	11
65221	CC	TT	11
65222	CC	TT	11
65223	CC	TT	12
65224	CC	TT	11
65225	CC	TT	12
65226	CC	TT	11
65230	CC	TT	22
65235	CC	TT	12
65236	CC	TT	11
65238	CC	TT	11
65239	CC	TT	12
65241	CC	TT	11
65242	CC	TT	12
65243	CC	TT	12
65245	CC	TT	12
65249	CC	TT	22
65250	CC	TT	11
65252	CC	TT	12
65255	CC	TA	12
65256	CC	TT	12
65257	CC	TT	11
65260	CC	TT	12
65261	CC	TT	12
65262	CC	TT	11
65267	CC	TT	12
65269	CC	TT	11
65270	CC	TT	12
65274	CC	TT	22
65277	CC	TT	12
65278	CC	TA	12
65280	CC	TT	11
65282	CC	TT	12
65284	CC	TT	11
65286	CC	TT	11
65287	CT	TT	12
65290	CC	TT	11
65291	CC	TT	11
65293	CC	TT	12
65294	CC	TT	12
65295	CC	TT	11
65296	CC	TT	11
65297	CC	TT	11
65298	CC	TT	11
65301	CC	TT	11
65302	CC	TT	11
65307	CC	TT	11
65309	CT	TT	11
65310	CC	TT	11
65313	CC	TT	11
65314	CC	TT	12
65317	CC	TT	11
65320	CC	TT	11
65321	CC	TT	11
65323	CC	TT	11
65327	CC	TT	11
65328	CC	TT	11
65332	CC	TT	12
65334	CC	TT	12
65335	CC	TT	12
65336	CC	TT	12
65337	CC	TT	12
65338	CC	TT	11
65339	CC	TT	11
65341	CC	TT	22
66004	CC	TT	11
66006	CC	TT	11
66007	CC	TT	11
66010	CC	TA	11
66011	CC	TT	12
66012	CC	TT	11
66014	CC	TT	12
66017	CC	TT	11
66018	CC	TT	11
66021	CC	TT	12
66022	CC	TT	12
66025	CC	TT	11
66027	CC	TT	11
66029	CC	TA	11
66031	CC	TT	11
66032	CC	TT	12
66034	CC	TT	11
66037	CT	TT	11
66038	CC	TT	11
66041	CC	TT	12
66042	CC	TT	22
66043	CC	TT	12
66047	CT	TT	12
66048	CC	TT	11
66049	CC	TT	12
66051	CC	TT	12
66053	CC	TT	11
66054	CC	TT	11
66055	CC	TT	11
66059	CC	TT	11
66064	CC	TT	11
66065	CC	TT	22
66069	CT	TT	12
66071	CC	TT	11
66074	CC	TT	12
66077	CC	TT	12
66079	CC	TT	11
66082	CC	TT	12
66083	CC	TT	12
66084	CC	TT	12
66086	CC	TT	12
66087	CC	TT	11
66088	CC	TT	12
66089	CC	TT	12
66090	CC	TT	12
66091	CC	TT	12
66092	CC	TT	11
66094	CC	TT	12
66095	CC	TT	12
66096	CC	TT	12
66099	CC	TT	12
66100	CC	TT	11
66105	CC	TT	11
66106	CC	TT	11
66107	CC	TT	11
66108	CC	TT	11
66111	CC	TT	11
66112	CC	TT	12
66115	CC	TT	11
66116	CC	TT	11
66117	CC	TT	12
66120	CC	TA	11
66121	CC	TT	11
66124	CC	TT	12
66127	CC	TT	12
66129	CC	TT	12
66130	CC	TT	12
66132	CC	TT	11
66133	CC	TT	11
66138	CC	TT	12
66140	CC	TT	12
66141	CC	TT	12
66142	CC	TT	11
66143	CC	TT	11
66151	CC	TT	12
66152	CC	TT	12
66154	CC	TT	11
66156	CC	TT	11
66159	CC	TT	12
66160	CC	TA	22
66161	CC	TT	12
66163	CC	TT	12
66164	CC	TT	11
66165	CC	TT	11
66166	CC	TT	11
66173	CC	TT	11
66174	CC	TA	11
66177	CC	TT	11
66182	CC	TT	11
66183	CC	TT	11
66186	CC	TT	12
66187	CC	TT	12
66188	CC	TT	12
66192	CC	TT	11
66193	CC	TT	22
66198	CC	TT	11
66200	CC	TT	11
66201	CC	TT	11
66204	CC	TT	12
66206	CC	TT	11
66207	CC	TT	11
66216	CC	TT	11
66218	CC	TT	12
66223	CC	TT	11
66225	CC	TT	12
66226	CC	x	12
66228	CC	TT	22
66230	CC	TT	11
66233	CC	TT	11
66234	CC	TT	12
66241	CC	TT	11
66242	CC	TT	22
66243	CC	TT	11
66244	CC	TT	11
66246	CC	TT	12
66247	CC	TT	12
66248	CC	TT	11
66249	CC	TT	12
66251	CC	TT	11
66256	CC	TT	11
66257	CC	TT	11
66258	CC	TT	11
66259	CC	TT	11
66261	CC	TT	11
66265	CC	TT	11
66266	CC	TT	11
66267	CC	TT	12
66269	CC	TT	11
66273	CC	TT	11
66274	CC	TT	12
66275	CC	TT	11
66276	CC	TT	11
66277	CC	TT	11
66278	CC	TT	11
66280	CC	TT	12
66282	CC	TT	12
66283	CC	TT	12
66284	CC	TT	11
66285	CC	TT	11
66286	CC	TT	22
66291	CC	TA	11
66292	CC	TT	11
66293	CC	TT	12
66294	CC	TT	11
66296	CC	TT	12
66297	CC	TT	12
66299	CC	TA	11
66301	CC	TT	11
66305	CC	TT	12
66306	CC	TT	11
66307	CC	TT	11
66310	CC	TT	11
66313	CC	TT	11
66315	CC	TT	12
66317	CC	TT	12
66318	CC	TT	12
66320	CT	TT	12
66321	CC	TT	11
66324	CC	TT	12
66326	CC	TT	12
66327	CC	TT	11
66328	CC	TT	11
66329	CC	TT	11
66332	CC	TT	11
66333	CC	TT	11
66337	CC	TT	11
66339	CC	TT	12
66341	CC	TT	12
66343	CC	TT	11
66344	CC	TT	11
66345	CC	TT	11
66346	CC	TT	11
66347	CC	TT	12
66348	CC	TT	11
66349	CT	TT	11
66350	CC	TT	12
66354	CC	TT	11
66355	CC	TT	11
66356	CC	TT	11
66357	CC	TT	12
66358	CC	TT	12
66365	CC	TT	11
66369	CC	TT	11
66370	CC	TT	12
66378	CC	TT	11
66380	CC	TT	12
66384	CT	TT	11
66385	CC	TT	11
66387	CC	TT	11
66389	CC	TT	11
66390	CC	TT	11
66392	CC	TT	12
66395	CC	TT	11
66397	CC	TT	11
66399	CC	TT	11
66402	CC	TT	11
66404	CC	TT	12
66405	CC	TT	11
66406	CC	TT	11
66407	CC	TT	12
66409	CC	TT	12
66410	CC	TT	11
66411	CC	TT	12
66413	CC	TT	11
66414	CC	TT	11
66420	CC	TT	11
66421	CC	TT	12
66426	CC	TT	11
66428	CC	TT	12
66429	CC	TT	12
66433	CC	TT	22
66437	CC	TT	12
66438	CC	TT	11
66439	CC	TT	11
66441	CC	TT	11
66445	CC	TT	11
66447	CC	TA	12
66450	CC	TT	12
66454	CC	TT	11
66458	CC	TT	11
66459	CC	TT	11
66460	CC	TT	11
66461	CC	TT	11
66462	CC	TT	11
66463	CC	TT	11
66466	CC	TT	11
66472	CC	TT	11
66474	CC	TT	12
66475	CC	TT	12
66476	CC	TT	11
66478	CC	TT	12
66480	CC	TT	12
66482	CC	TT	12
66483	CC	TT	12
66484	CC	TT	22
66488	CC	TT	12
66490	CC	TT	11
66491	CC	TT	11
66492	CC	TT	11
66494	CC	TT	11
66496	CC	TT	12
66497	CC	TT	12
66499	CC	TT	11
66502	CC	TT	12
66503	CC	x	11
66504	CC	TT	11
66505	CC	TT	12
66511	CC	TT	12
66513	CC	TT	11
66516	CC	TT	11
67040	CC	TT	12
67041	CC	TT	11
67043	CC	TT	12
67044	CC	TT	11
67045	CC	TT	22
67046	CC	x	11
67047	CC	TT	12
67048	CC	TT	11
67050	CC	TT	12
67051	CC	TT	11
67053	CC	TT	12
67054	CC	TT	12
67055	CC	TT	11
67056	CC	TT	12
67057	CC	TT	22
67058	CC	TT	11
67059	CC	TT	11
67060	CC	TT	11
67061	CC	TT	12
67062	CC	TT	11
67063	CC	TT	11
67064	CC	TT	12
67066	CC	TT	12
67067	CC	TT	12
67068	CC	TT	12
67069	CC	TT	11
67070	CC	TT	11
67071	CC	TT	11
67072	CC	TT	12
67073	CC	TT	11
67075	CC	TT	11
67076	CC	TT	11
67077	CC	TT	11
67078	CC	TT	11
67079	CC	TT	11
67080	CC	TT	11
67081	CC	TT	11
67082	CC	TT	11
67083	CC	TT	11
67084	CC	TT	12
67085	CC	TT	11
67086	CC	TT	12
67087	CC	TT	11
67088	CC	TT	11
67091	CC	TT	12
67103	CC	TT	11
67128	CC	TT	12
67134	CC	TT	12
67135	CC	TT	11
67136	CC	TT	22
67137	CC	TA	11
67138	CC	TT	11
67145	CC	TT	12
67146	CC	TT	11
67147	CC	TT	22
67148	CC	TT	11
67149	CC	TT	12
67150	CC	TT	12
67151	CC	TT	12
67152	CC	TT	12
67153	CC	TT	11
67154	CC	TT	11
67155	CC	TT	12
67156	CC	TT	12
67157	CC	TT	11
67158	CC	TT	12
67159	CC	TT	12
67160	CC	TT	11
67161	CC	TT	11
67162	CC	TT	11
67163	CC	TT	12
67164	CC	TT	11
67165	CC	TT	11
67166	CC	TT	12
67167	CC	TT	12
67168	CC	TT	11
67169	CC	TT	12
67170	CC	TT	11
67171	CC	TT	12
67172	CC	TT	11
67174	CC	TT	22
67175	CC	TT	12
67176	CC	TT	12
67177	CC	TT	11
67178	CC	TT	12
67179	CT	TT	11
67180	CC	TT	11
67181	CC	TT	12
67182	CC	TT	11
67183	CC	TT	11
67184	CC	TT	11
67185	CC	TT	12
67186	CC	TT	11
67191	CC	TT	12
67192	CC	TT	11
67193	CC	TT	12
67194	CC	TT	22
67195	CC	TT	11
67219	CC	TT	12
67221	CC	TT	11
67225	CC	TT	11
67226	CC	TT	11
67229	CC	TT	11
67231	CC	TT	11
67241	CT	TT	11
67243	CC	TT	22
67244	CC	TT	11
67246	CC	TT	11
67247	CC	TT	11
67248	CC	TT	11
67252	CC	TT	11
67256	CC	TT	11
67257	CC	TT	11
67258	CC	TT	11
67260	CC	TT	11
67261	CC	TT	11
67263	CC	TT	22
67265	CC	TT	11
67266	CC	x	11
67267	CC	TT	12
67268	CC	x	11
67269	CC	TT	11
67273	CC	TT	12
67275	CC	TT	12
67278	CC	TT	11
67281	CC	TT	11
67282	CC	TT	11
67283	CC	TT	12
67284	CC	TT	11
67286	CC	TT	11
67287	CC	TT	11
67288	CC	TT	12
67289	CC	TT	11
67290	CC	TT	12
67291	CC	TT	11
67293	CC	TT	12
67294	CT	TT	11
67295	CC	TT	12
67296	CC	TT	11
67297	CC	TT	11
67298	CC	TT	11
67299	CC	TT	11
67300	CC	TT	11
67305	CC	TT	11
67306	CC	TT	11
67308	CC	TT	12
67311	CC	TT	12
67314	CC	TT	12
67321	CC	TT	11
67322	CC	TT	11
67323	CC	TT	11
67326	CC	TT	11
67327	CC	TT	22
67329	CC	TT	11
67330	CC	TT	11
67332	CC	TA	22
67333	CC	TT	11
67335	CC	TT	12
67338	CC	TT	12
67339	CC	TT	22
67341	CC	TT	11
67343	CC	TT	11
67346	CC	TT	11
67347	CC	TT	11
67351	CC	TT	12
67352	CC	TT	12
67355	CC	x	11
67359	CC	TT	11
67361	CC	TT	12
67362	CC	TT	11
67363	CC	TT	12
67369	CC	TT	11
67370	CC	TT	11
67371	CC	TT	12
67373	CC	TA	12
67376	CC	TT	11
68001	CC	TT	11
68002	CC	TT	11
68003	CC	TT	12
68004	CC	TT	11
68005	CC	TT	11
68006	CC	TT	11
68007	CC	TT	22
68008	CC	TT	11
68009	CC	TT	12
68010	CC	x	11
68011	CC	TA	12
68012	CC	TA	12
68013	CC	TT	11
68014	CT	TT	11
68015	CC	TT	11
68016	CC	TT	22
68017	CC	TT	11
68018	CC	TT	11
68019	CC	TT	12
68020	CC	TT	12
68021	CC	TT	12
68022	CC	TT	11
68023	CC	TT	12
68024	CC	TT	11
68025	CC	TT	11
68026	CC	TT	11
68027	CC	TT	11
68028	CC	TT	12
68029	CC	TT	11
68030	CC	TT	11
68031	CC	TT	11
68032	CC	TT	11
68065	CC	TT	11
68066	CT	TT	11
68067	CC	TT	12
68068	CC	TT	11
68069	CC	TT	12
68070	CC	TT	11
68071	CC	TT	11
68072	CC	TT	12
68073	CC	TT	11
68074	CC	TT	11
68075	CC	TT	22
68076	CC	TT	22
68077	CC	TT	12
68078	CC	TT	11
68079	CC	TT	12
68080	CC	TT	11
68081	CC	TT	11
68082	CC	TT	11
68083	CC	TT	11
68084	CC	TT	11
68085	CC	TT	11
68087	CC	TT	11
68089	CC	x	12
68090	CC	x	11
68091	CC	TT	12
68092	CC	TT	12
68093	CC	TT	11
68094	CC	TT	12
68106	CC	TT	11
68127	CT	TT	11
68128	CC	TT	11
68129	CC	TT	11
68130	CC	TT	12
68131	CC	TT	11
68132	CC	TT	11
68133	CC	TT	11
68134	CC	TT	11
68135	CC	TT	11
68140	CC	TT	12
68141	CC	TT	22
68146	CC	TT	11
68149	CC	TT	12
68151	CC	TT	12
68152	CC	TT	11
68160	CC	TT	11
68170	CC	TT	11
68173	CC	TT	11
68174	CC	TT	11
68175	CC	TT	11
68176	CT	TT	11
68177	CC	TT	11
68178	CC	TT	12
68179	CC	TT	11
68180	CC	TT	12
68181	CC	TT	22
68182	CC	TT	12
68184	CC	TT	12
68185	CC	TT	12
68186	CC	TT	12
68187	CC	TT	12
68188	CC	TT	12
68189	CC	TT	11
68190	CC	TT	11
68192	CC	TT	12
68193	CC	TT	11
68196	CC	TT	22
68197	CC	TT	12
68198	CC	TT	12
68199	CC	TT	12
68202	CC	TT	11
68213	CC	TT	11
68215	CC	TT	22
68216	CC	TT	12
68225	CC	TT	12
68227	CC	TT	12
68228	CC	TT	11
68229	CC	TT	11
68230	CC	TT	12
68232	CC	TT	11
68233	CC	TT	11
68235	CC	TT	11
68236	CC	TT	11
68239	CC	TA	11
68242	CC	TT	11
68244	CC	TT	11
68246	CC	TT	11
68248	CC	TT	11
68249	CC	TT	12
68250	CC	TT	11
68251	CC	TT	12
68257	CC	TA	11
68258	CC	TT	11
68261	CC	TT	12
68262	CC	TT	12
68265	CC	TT	11
68266	CC	TT	11
68268	CC	TT	12
68270	CC	TT	11
68273	CC	TT	22
68275	CC	TT	22
68278	CC	TT	11
68279	CC	TT	12
68282	CC	TT	11
68284	CC	TT	22
68287	CC	TT	12
68293	CC	TT	11
68301	CC	TT	11
68303	CC	TT	11
68304	CC	TT	11
68307	CC	TT	12
68308	CC	TT	11
68310	CC	TT	11
68311	CC	TT	12
68312	CC	TT	11
68314	CC	TT	11
68315	CC	TT	12
68316	CC	TT	11
68317	CC	TT	12
68320	CC	TT	12
68327	CC	TT	12
68328	CC	TT	11
68329	CC	TT	12
68330	CC	TT	11
68335	CC	TT	11
68336	CC	TT	11
68340	CC	TT	12
68342	CC	TT	11
68343	CC	TT	12
68344	CC	TT	11
68346	CC	TT	12
68347	CC	TT	11
68353	CC	TT	11
68354	CC	TT	11
68360	CC	TA	12
68365	CC	TT	11
68368	CC	TT	12
68369	CC	TT	12
68370	CC	TT	11
68373	CC	TT	12
68375	CC	TT	11
68376	CC	TT	22
68377	CC	TT	12
68378	CC	TT	12
69022	CC	TT	11
69023	CT	TT	11
69024	CC	TT	11
69025	CC	TT	11
69026	CC	TT	12
69027	CC	TT	11
69028	CC	TT	12
69029	CT	TT	11
69030	CC	TT	11
69031	CC	TT	11
69032	CC	TT	11
69033	CC	TT	11
69037	CC	TT	12
69038	CC	TT	11
69039	CC	TT	11
69040	CC	TT	11
69041	CC	TT	12
69042	CC	TT	12
69043	CC	TT	11
69044	CC	TT	12
69045	CC	TT	12
69046	CC	TT	11
69047	CC	TT	11
69048	CC	TT	12
69076	CC	TT	11
69077	CC	TA	11
69078	CC	TT	12
69079	CT	TT	12
69080	CC	TT	11
69081	CC	TT	11
69082	CC	TT	12
69083	CC	TT	12
69084	CC	TT	11
69085	CC	TT	12
69086	CC	TT	11
69087	CC	TT	11
69088	CC	TT	11
69089	CC	TT	11
69090	CC	TT	12
69091	CC	TT	11
69092	CC	TT	12
69093	CC	TT	11
69094	CC	TT	12
69095	CT	TT	11
69096	CC	TT	11
69097	CC	TT	12
69098	CT	TT	12
69099	CC	TT	12
69100	CC	TT	11
69101	CC	TT	11
69147	CC	TT	11
69163	CC	TT	12
69164	CC	TT	11
69165	CC	TT	12
69166	CC	TT	22
69167	CC	TT	11
69170	CC	TT	12
69171	CC	TT	12
69172	CC	TA	12
69173	CC	TT	11
69174	CC	TT	12
69175	CC	TT	11
69176	CC	TT	11
69177	CC	TT	11
69178	CC	TT	11
69179	CC	TT	12
69180	CC	TT	11
69181	CC	TT	11
69182	CC	TT	11
69183	CC	TT	12
69184	CC	TT	12
69185	CC	TT	12
69186	CC	TT	11
69187	CC	TT	12
69188	CC	TT	11
69189	CC	TT	12
69190	CC	TT	11
69191	CC	TT	12
69192	CC	TT	11
69193	CC	TT	11
69194	CC	TT	11
69195	CC	TT	12
69196	CC	x	11
69197	CC	TT	11
69198	CC	TT	11
69200	CC	TT	11
69201	CC	x	22
69202	CC	TT	11
69203	CC	TT	11
69204	CC	TT	12
69205	CC	TT	11
69206	CC	TT	11
69207	CC	TT	11
69208	CC	TA	11
69209	CC	TT	12
69210	CC	TT	11
69211	CC	TT	11
69212	CC	TT	22
69213	CC	TT	11
69214	CC	TT	12
69216	CC	TT	11
69226	CC	TT	11
69232	CC	TT	11
69235	CT	TT	12
69236	CC	TT	12
69247	CC	TT	11
69248	CC	TT	11
69250	CC	TT	11
69251	CC	TT	11
69252	CC	TT	12
69253	CC	TT	12
69254	CC	TT	12
69255	CC	AA	11
69256	CC	TT	12
69257	CC	TT	11
69258	CC	TT	11
69259	CC	TT	11
69260	CC	TT	11
69261	CC	TT	11
69262	CC	TT	22
69263	CC	TT	12
69264	CC	TT	11
69265	CC	TT	12
69266	CC	TT	12
69267	CC	TA	11
69268	CC	TT	11
69269	CC	TT	11
69270	CC	TT	11
69271	CC	TT	12
69272	CC	TA	11
69277	CC	TT	11
69284	CC	TT	12
69313	CC	TT	11
69320	CC	TT	11
69321	CC	TT	11
69322	CC	TT	11
69323	CC	TT	12
69324	CC	TT	11
69325	CC	TT	11
69326	CC	TT	12
69327	CT	TT	11
69328	CC	TT	11
69329	CC	TT	11
69330	CC	TT	11
69331	CC	TT	12
69332	CC	TT	11
69333	CC	TT	12
69334	CC	TT	11
69335	CC	TT	11
69336	CC	TT	11
69337	CC	TT	11
69338	CC	TT	11
69339	CC	TT	12
69340	CC	TT	12
69341	CC	TT	11
69342	CC	TT	12
69343	CC	TT	12
69344	CC	TT	11
69345	CC	TT	11
69346	CC	TT	12
69347	CC	TT	12
69349	CC	TT	12
69350	CC	TT	11
69351	CC	TT	12
69352	CC	TT	11
69353	CC	TT	11
69354	CC	TT	11
69355	CC	TT	11
69356	CC	TT	11
69357	CC	TT	11
69358	CC	TT	11
69370	CC	TT	11
69406	CC	TT	12
69407	CC	TT	12
69408	CC	TT	11
69409	CC	TT	12
69410	CC	TT	11
69411	CC	TT	12
69412	CC	TA	12
69413	CC	TT	11
69414	CC	TT	11
69415	CC	TT	12
69416	CC	TT	11
69417	CT	TT	11
69418	CT	TT	11
69420	CC	TT	12
69421	CC	TT	12
69424	CC	TT	11
69425	CC	TT	12
69426	CC	TT	11
69427	CC	TT	12
69428	CC	TT	11
69429	CC	TT	12
69430	CC	TT	12
69431	CC	TT	11
69432	CC	TT	12
69433	CC	TT	11
69434	CC	TT	11
69435	CC	TT	11
69436	CC	TT	12
69437	CC	TT	11
69440	CC	TT	11
69441	CC	TT	11
69442	CC	TT	12
69455	CC	TT	11
69475	CC	TT	11
69480	CC	TT	12
69481	CC	TT	12
69482	CC	TT	11
69483	CC	TT	11
69484	CC	TA	12
69485	CC	TT	11
69486	CC	TT	12
69487	CC	TT	11
69488	CC	TT	12
69489	CC	TT	11
69490	CC	TT	11
69492	CC	TT	11
69493	CC	TT	12
69494	CC	TT	12
69496	CC	TT	11
69498	CC	TT	22
69499	CC	TT	12
69500	CC	TT	11
69508	CC	TT	11
69509	CC	TT	12
69511	CC	TT	11
69514	CC	TT	12
69515	CC	TT	12
69516	CC	TT	12
69523	CC	TT	11
69526	CC	TT	12
69528	CC	TT	11
69529	CC	TT	12
69531	CC	TA	11
69532	CC	TT	11
69533	CC	TT	11
69534	CC	TT	12
69535	CC	TT	12
69536	CC	TT	11
69545	CC	TT	11
69546	CC	TT	11
69551	CC	TA	11
69554	CC	TT	12
69555	CC	TT	11
69557	CC	TT	12
69559	CC	TT	11
69560	CC	TT	12
69561	CC	TT	12
69562	CC	TT	12
69563	CC	TT	12
69566	CC	TT	11
69569	CC	TT	11
69574	CC	TT	12
69577	CC	TT	11
69579	CC	TT	11
69582	CC	TT	11
69584	CC	TT	11
69585	CC	TT	11
69586	CC	TT	11
69588	CC	TT	12
69589	CC	TT	11
69590	CC	TT	11
69591	CC	TT	22
69601	CC	TT	12
69604	CC	TT	11
69605	CC	TT	11
69607	CC	TT	12
69609	CC	TT	11
69610	CC	TT	11
69612	CC	TT	12
69614	CC	TT	11
69615	CC	TT	12
69617	CC	TT	11
69620	CC	TT	12
61002	CC	TT	12
61003	CC	TT	11
61004	CC	TT	11
61005	CC	TT	11
61007	CC	TT	11
61008	CC	TT	12
61010	CC	TT	11
61012	CC	TT	12
61013	CC	TT	11
61014	CC	TT	11
61015	CT	TT	11
61016	CC	TT	11
61017	CC	TT	11
61018	CC	TT	12
61019	CC	TT	11
61020	CC	TT	11
61021	CC	TA	11
61022	CC	TT	12
61023	CC	TT	12
61024	CC	TT	11
61026	CC	TT	12
61027	CC	TT	12
61028	CC	TT	12
61029	CC	TT	12
61030	CC	TT	12
61031	CC	TT	12
61032	CC	TT	11
61052	CC	TT	11
61062	CC	TT	11
61065	CC	TT	11
61066	CC	TT	12
61067	CC	TT	11
61068	CC	TT	12
61069	CC	TT	12
61070	CT	TT	12
61071	CC	TT	11
61072	CC	TT	11
61073	CT	TT	11
61074	CC	TT	11
61075	CC	TT	11
61077	CC	TT	22
61078	CC	TT	11
61079	CC	TT	11
61080	CC	TT	11
61081	CC	TT	11
61087	CC	TT	12
61089	CC	TT	12
61092	CC	TT	12
61093	CC	TT	11
61094	CC	TT	11
61095	CC	TT	12
61099	CC	TT	11
61104	CC	TT	11
61105	CC	TT	11
61106	CC	TT	11
61107	CC	TT	12
61111	CC	TT	11
61113	CC	TT	11
61117	CC	TT	11
61118	CC	TT	12
61119	CC	TT	11
61121	CC	TT	12
61122	CC	TT	11
61123	CC	TT	12
61126	CC	TT	12
61127	CC	TT	11
61128	CC	TT	12
61129	CC	TT	11
61130	CC	TT	12
61131	CC	TT	11
61132	CC	TT	11
61133	CC	TT	11
61134	CC	TT	11
61135	CC	TT	12
61136	CC	TT	11
61137	CC	TT	12
61138	CC	TA	12
61139	CC	TT	11
61140	CC	TT	11
61141	CC	TT	11
61142	CC	TT	12
61143	CC	TT	22
61144	CC	TT	11
61145	CC	TT	12
61146	CC	TA	12
61147	CC	TT	11
61148	CC	TT	11
61149	CC	TT	22
61150	CC	TT	11
61151	CC	TT	11
61152	CC	TT	11
61153	CC	TT	12
61154	CC	TT	12
61155	CC	TT	11
61156	CC	TT	11
61157	CC	TT	11
61158	CC	TT	22
61159	CC	TT	12
61160	CC	TT	12
61161	CC	TT	11
61162	CC	TT	11
61163	CC	TT	22
61164	CC	TT	12
61165	CC	TT	11
61166	CC	TT	11
61167	CC	TT	11
61168	CC	TT	11
61169	CC	TT	12
61171	CC	TT	11
61174	CC	TT	11
61206	CC	TA	11
61207	CC	TT	12
61208	CT	TT	11
61209	CC	TT	11
61210	CC	TT	12
61211	CC	TT	12
61212	CC	TT	12
61213	CC	TT	12
61219	CC	TT	12
61220	CC	TT	11
61221	CC	TT	11
61222	CC	TA	12
61223	CC	TT	22
61224	CC	TT	11
61225	CC	TT	12
61228	CC	TT	12
61229	CC	TT	11
61234	CC	TT	11
61235	CC	TT	11
61237	CC	TT	22
61242	CC	TT	11
61245	CC	TT	11
61246	CC	TT	11
61251	CC	TT	11
61252	CC	TT	11
61253	CC	TT	22
61254	CC	TT	11
61260	CT	TT	11
61261	CC	TT	11
61265	CC	TT	11
61266	CC	TT	11
61268	CC	TT	11
61270	CC	TT	11
61272	CC	TT	12
61273	CC	TT	12
61274	CC	TT	12
61275	CC	TT	12
61276	CC	TT	11
61277	CC	TT	11
61278	CC	TT	11
61279	CC	TT	11
61280	CC	TT	12
61281	CC	TT	11
61282	CC	TT	11
61294	CC	TT	12
61295	CC	TT	11
61296	CC	TT	12
61298	CC	TT	12
61299	CC	TT	11
61300	CC	TT	11
61332	CC	TT	11
61333	CC	TT	12
61334	CC	TT	11
61335	CC	TT	11
61336	CC	TT	12
61337	CC	TT	11
61338	CC	TT	11
61339	CC	TT	12
61340	CC	TT	12
61352	CC	TT	11
61353	CC	TT	11
61355	CC	TT	11
61356	CC	TT	12
61357	CC	TT	11
61358	CC	TT	22
61359	CC	TT	11
61360	CC	TT	11
61361	CC	TT	12
61369	CC	TT	12
61373	CC	TT	11
61374	CC	TT	11
61376	CC	TT	12
61377	CC	TT	11
61378	CC	TT	22
61379	CC	TT	11
61381	CC	TT	11
61383	CC	TT	11
61384	CC	TT	22
61388	CC	TT	22
61389	CT	TT	12
61390	CC	TT	11
61391	CC	TT	11
61395	CC	TA	12
61396	CC	TT	11
61398	CC	TT	12
61399	CC	TT	12
61403	CC	TT	22
61406	CC	TT	11
61407	CC	TT	11
62001	CC	TT	11
62005	CC	TT	12
62007	CC	TT	11
62008	CC	TT	22
62009	CC	TT	22
62010	CC	TT	11
62011	CC	TT	11
62012	CC	TT	12
62013	CC	TT	12
62014	CC	TT	12
62015	CT	TT	11
62016	CC	TT	11
62017	CC	TT	12
62018	CT	TT	12
62019	CC	TT	11
62020	CC	TT	11
62021	CC	TT	11
62022	CC	TT	11
62023	CC	TT	11
62025	CC	TT	11
62026	CC	TT	11
62027	CC	TT	11
62028	CC	TT	12
62029	CC	TT	11
62030	CC	TT	12
62031	CC	x	12
62036	CC	TT	11
62037	CC	TT	11
62038	CC	TT	12
62040	CC	TT	11
62041	CC	TT	11
62042	CC	TT	12
62074	CC	TT	22
62075	CC	TT	11
62076	CC	TT	12
62077	CC	TT	11
62078	CC	x	11
62079	CC	TT	11
62080	CC	TT	11
62081	CC	TT	12
62082	CC	TT	11
62083	CT	TT	11
62084	CC	TT	11
62086	CC	TT	12
62087	CC	TT	12
62088	CC	TT	12
62089	CC	TT	11
62090	CC	TT	11
62091	CC	TT	11
62092	CC	TT	11
62093	CC	TT	11
62094	CC	TT	12
62095	CC	TT	11
62097	CC	TT	11
62098	CC	TT	12
62100	CC	TT	12
62101	CC	TT	11
62102	CC	TT	11
62103	CC	TA	11
62104	CC	TT	11
62138	CC	TT	12
62139	CC	TT	12
62140	CC	TT	22
62142	CT	TT	11
62146	CC	TT	11
62147	CC	TT	12
62148	CT	TT	11
62149	CC	TT	11
62150	CC	TA	12
62151	CC	TT	11
62152	CC	TT	11
62153	CC	TT	22
62155	CC	TT	12
62156	CC	TT	11
62157	CC	TT	12
62158	CC	TT	11
62159	CC	TT	11
62160	CC	TT	11
62161	CC	TT	11
62162	CC	TT	11
62163	CC	TT	12
62164	CC	TA	11
62166	CC	TT	12
62167	CC	x	12
62169	CC	TT	12
62170	CC	TT	12
62171	CC	TA	12
62172	CC	TT	12
62173	CC	TT	11
62183	CC	TT	11
62194	CC	TT	12
62200	CC	x	11
62202	CC	x	12
62203	CC	x	11
62204	CC	x	11
62205	CC	TT	12
62206	CC	TT	11
62208	CC	TT	11
62209	CC	TT	12
62210	CC	TT	12
62211	CC	TT	12
62212	CC	TT	12
62213	CC	TT	11
62214	CC	TT	11
62215	CC	x	11
62216	CC	TT	22
62217	CC	TT	12
62220	CC	TT	12
62225	CC	TT	12
62226	CC	TT	11
62228	CC	TT	12
62229	CC	TT	11
62232	CC	TT	11
62237	CC	TT	11
62240	CC	x	11
62243	CC	TT	11
62247	CC	TT	12
62258	CC	TT	11
62259	CC	TT	12
62261	CC	TT	12
62262	CC	TT	11
62263	CC	TT	11
62264	CC	TT	12
62265	CC	TT	11
62270	CC	TT	11
62272	CC	TT	11
62273	CC	TT	11
62274	CC	TT	22
62277	CC	TT	12
62278	CC	TT	11
[truncated: 1,484 more rows]

## Sheet: Correction factors, abreviation
Bilirubin	17.1
creatinin	88.42
Groups	1	ALD
	2	MASLD
	3	viral
	4	cholestatic, autoimmune
	5	metabolic
PNPLA3	11 CC
	12 CG
	22 GG
AAT M/S	TT MM
	TA MS
	AA SS
AAT M/Z	CC MM
	CT MZ
	TT ZZ

## Sheet: AAT aggregates histology
ID	SERPINA1	PNPLA3	PAS D+	Micro_IHC_density	Micro_IHC_extent
1	MZ	CC	1	3	2
2	MZ	CG	1	3	3
3	MZ	CC	1	3	3
4	MZ	GG	1	3	3
5	MZ	CG	1	3	3
6	MZ	CC	1	3	3
7	MZ	CG	1	3	3
8	MZ	CG	1	3	3
9	MZ	GG	1	3	3
10	MZ	GG	1	3	3
11	MZ	CG	1	3	3
12	MZ	CC	1	3	3
13	MZ	CC	1	3	3
14	MZ	GG	1	3	3
15	MZ	CG	1	3	3
16	MZ	CC	1	3	3
17	MZ	CG	1	3	3
18	MZ	CG	1	3	3
19	MZ	CG	1	3	3
20	MZ	GG	1	3	3
21	MZ	CG	1	3	2
22	MZ	CG	1	3	3
23	MZ	CC	1	3	3
24	MZ	GG	1	3	3
25	MZ	CC	1	3	3
26	MZ	CG	1	3	3
27	MZ	GG	1	3	3
28	MZ	CC	1	3	3
29	MZ	CC	1	3	3
30	MZ	CC	1	3	3
31	MZ	CG	1	3	3
32	MZ	CC	1	3	3
33	MZ	CC	1	3	3
34	MZ	CG	1	3	3
35	MZ	CG	1	3	3
36	MZ	GG	1	3	2
37	MZ	CG	1	3	3
38	MZ	CC	1	3	3
39	MZ	CC	1	3	3
40	MZ	CC	1	3	3
41	MZ	CC	1	2	2
42	MZ	CG	1	3	3
43	MZ	CC	1	3	3
44	MZ	CC	1	3	3
45	MZ	GG	1	3	3
46	MZ	CC	1	3	3
47	MZ	CG	1	3	3
48	MZ	CG	1	3	3
49	MZ	CC	1	3	3
50	MZ	CG	1	3	3
51	MZ	CG	1	3	3
52	MZ	CC	1	3	3
53	MZ	GG	1	3	3
54	MZ	CG	1	3	3
55	MZ	GG	1	3	3
56	MZ	CG	1	3	3
57	MZ	CC	1	3	3
58	MZ	CC	1	3	3
59	MZ	CG	1	3	3
60	MZ	CG	1	3	3
61	MZ	CG	1	3	3
62	MZ	CG	1	3	3
63	MZ	CC	1	3	2
64	ZZ	CC	1	3	2
65	ZZ	CC	1	3	3
66	ZZ	CC	1	3	3
67	ZZ	CC	1	3	3
